# Supplementary material for: The overlooked role of a biotin precursor for marine bacteria - desthiobiotin as an escape route for biotin auxotrophy
Source: ISME J. 2022 Aug 13;16(11):2599–609. doi: 10.1038/s41396-022-01304-w (PMC9561691; doi:10.1038/s41396-022-01304-w)
Supplement: Supplementary file 11 — Supplementary Data 2 [file 41396_2022_1304_MOESM11_ESM.xlsx]

## Sheet: Tabelle1
Operator:	Gerrit Wienhausen
Date:	2021-11-01
Experiment:	Biotin biosynthesis potential
File name:	Biotin biosynthesis potential evaluation aquatic bacteria
Data origin:	Paper enquiries, IMG (genome downloads), IMG (biotin biosynthesis pathway)

## Sheet: 1. Corsstab_B7_genomes_1-2778
Function ID	Name				Aci bac scd 2724679625	Aci bac scd 2739367753	Aci bac scd 2747842499	Act bac scd 2739367542	Act bac scd 2739367546	Act bac scd 2739367580	Act bac scd 2737471702	Aeq cap 233 2524023070	Aeq sub 148 2509276063	Aer bac scd 2264867060	Aer bac und 2645728177	Aer bac und 2734482328	Afi pfe 173 2556921008	Alc bac scd 2721755952	Alg sag 143 2519899678	Alg aqu 239 2634166319	Alg fae 235 2622736587	Alg ioc 104 2828441503	Alg man 151 2523533553	Alg zha 255 2617270825	Ali mar 234 2523533543	Ali aci LA1 642979336	Ali sed 214 2724679783	Ali sed 299 2687453744	Alk fil 158 2926601655	Alk sal 160 2926477431	Alk ehr 11 637000005	Alk alk 890 2515154091	All sco 452 2870638204	All ino 104 2784746783	Ami bac und 2734482302	Ami bac scd 2264867173	Ami bac scd 2264867175	Ami bac scd 2264867182	Ami bac scd 2264867183	Ami bac scd 2264867189	Ami bac scd 2264867191	Ami bac scd 2264867200	Ami bac scd 2264867164	Ami bac scd 2264867167	Amp jap 150 2519899692	Ana cyl 712 2503982047	Ang ama 151 2928225989	Ano kam 148 2861196614	Ano mon 199 2861210538
KO:K19563	8-amino-7-oxononanoate synthase.		EC:2.3.1.47	(bioF)	0	0	0	0	0	0	0	0	0	0	0	0	0	0	1	0	0	0	0	0	1	0	1	0	0	0	1	0	4	1	0	0	0	0	0	0	0	0	0	0	2	1	0	1	1
KO:K19563	Lysine--8-amino-7-oxononanoate transaminase.		EC:2.6.1.105	(bioA, bioK)	0	0	0	0	0	0	0	0	0	0	0	0	0	0	0	0	0	0	0	0	0	0	0	0	0	0	0	0	0	0	0	0	0	0	0	0	0	0	0	0	0	0	0	1	1
KO:K00833	Adenosylmethionine--8-amino-7-oxononanoate transaminase.		EC:2.6.1.62	(bioA)	0	0	0	0	0	0	0	0	0	0	0	0	0	1	1	0	0	0	0	0	1	0	0	0	0	0	1	0	1	1	0	0	0	0	0	0	0	0	0	0	1	0	0	1	1
	Summe				0	0	0	0	0	0	0	0	0	0	0	0	0	1	1	0	0	0	0	0	1	0	0	0	0	0	1	0	1	1	0	0	0	0	0	0	0	0	0	0	1	0	0	2	2
KO:K01935	Dethiobiotin synthase.		EC:6.3.3.3	(bioD)	0	0	0	0	0	0	0	0	0	0	0	0	0	0	1	0	0	0	0	0	1	0	0	0	0	0	1	0	1	1	0	0	0	0	0	0	0	0	0	0	1	1	0	1	1
KO:K01012	Biotin synthase.		EC:2.8.1.6	(bioB)	0	0	0	0	0	0	0	0	0	0	0	0	0	0	1	0	0	0	0	0	1	1	0	0	0	0	1	2	1	1	0	0	0	0	0	0	0	0	0	0	1	1	0	1	1
					0	0	0	0	0	0	0	0	0	0	0	0	0	1	4	0	0	0	0	0	4	1	1	0	0	0	4	1	4	4	0	0	0	0	0	0	0	0	0	0	4	3	0	4	4
KO:K00059	3-oxoacyl-[acyl-carrier protein] reductase [EC:1.1.1.100] (fabG)	3-oxoacyl-[acyl-carrier protein] reductase	EC:1.1.1.100	(fabG)	1	0	0	2	1	1	0	3	3	0	6	3	7	1	3	4	4	3	2	4	4	5	2	4	5	5	1	4	9	1	2	1	1	2	2	0	4	2	2	1	2	5	10	4	4
KO:K00208	enoyl-[acyl-carrier protein] reductase I [EC:1.3.1.9 1.3.1.10] (fabI)	enoyl-[acyl-carrier protein] reductase I	EC:1.3.1.9 1.3.1.10	(fabI)	1	1	0	1	0	0	0	1	1	0	0	0	2	0	0	1	1	1	1	1	0	1	1	3	1	1	2	0	2	1	0	0	0	0	0	0	0	0	0	0	1	1	3	1	1
KO:K00647	3-oxoacyl-[acyl-carrier-protein] synthase I [EC:2.3.1.41] (fabB)	3-oxoacyl-[acyl-carrier-protein] synthase I	EC:2.3.1.41	(fabB)	0	0	0	0	0	0	0	3	3	0	0	0	1	1	1	3	0	0	0	0	1	0	0	1	0	0	1	0	0	0	0	0	0	0	0	0	0	0	0	0	1	0	1	0	0
KO:K00652	8-amino-7-oxononanoate synthase [EC:2.3.1.47] (bioF)	8-amino-7-oxononanoate synthase	EC:2.3.1.47	(bioF)	0	0	0	0	0	0	0	0	0	0	0	0	0	0	1	0	0	0	0	0	1	0	1	0	0	0	1	0	4	1	0	0	0	0	0	0	0	0	0	0	2	1	0	1	1
KO:K00833	adenosylmethionine---8-amino-7-oxononanoate aminotransferase [EC:2.6.1.62] (bioA)	adenosylmethionine---8-amino-7-oxononanoate aminotransferase	EC:2.6.1.62	(bioA)	0	0	0	0	0	0	0	0	0	0	0	0	0	1	1	0	0	0	0	0	1	0	0	0	0	0	1	0	1	1	0	0	0	0	0	0	0	0	0	0	1	0	0	1	1
KO:K01012	biotin synthase [EC:2.8.1.6] (bioB)	biotin synthase	EC:2.8.1.6	(bioB)	0	0	0	0	0	0	0	0	0	0	0	0	0	0	1	0	0	0	0	0	1	1	0	0	0	0	1	2	1	1	0	0	0	0	0	0	0	0	0	0	1	1	0	1	1
KO:K01435	biotinidase [EC:3.5.1.12] (BTD)	biotinidase	EC:3.5.1.12	(BTD)	0	0	0	0	0	0	0	0	0	0	0	0	0	0	0	0	0	0	0	0	0	0	0	0	0	0	0	0	0	0	0	0	0	0	0	0	0	0	0	0	0	0	0	0	0
KO:K01906	6-carboxyhexanoate--CoA ligase [EC:6.2.1.14] (bioW)	6-carboxyhexanoate--CoA ligase	EC:6.2.1.14	(bioW)	0	0	0	0	0	0	0	0	0	0	0	0	0	0	0	0	0	0	0	0	0	0	0	0	0	0	0	0	0	0	0	0	0	0	0	0	0	0	0	0	0	0	0	0	0
KO:K01935	dethiobiotin synthetase [EC:6.3.3.3] (bioD)	dethiobiotin synthetase	EC:6.3.3.3	(bioD)	0	0	0	0	0	0	0	0	0	0	0	0	0	0	1	0	0	0	0	0	1	0	0	0	0	0	1	0	1	1	0	0	0	0	0	0	0	0	0	0	1	1	0	1	1
KO:K01942	biotin--protein ligase [EC:6.3.4.9 6.3.4.10 6.3.4.11 6.3.4.15] (HLCS)	biotin--protein ligase	EC:6.3.4.9 6.3.4.10 6.3.4.11 6.3.4.15	(HLCS)	0	0	0	0	0	0	0	0	0	0	0	0	0	0	0	0	0	0	0	0	0	0	0	0	0	0	0	0	0	0	0	0	0	0	0	0	0	0	0	0	0	0	0	0	0
KO:K01947	biotin-[acetyl-CoA-carboxylase] ligase / type III pantothenate kinase [EC:6.3.4.15 2.7.1.33] (birA-coaX)	biotin-[acetyl-CoA-carboxylase] ligase / type III pantothenate kinase	EC:6.3.4.15 2.7.1.33	(birA-coaX)	0	0	0	0	0	0	0	0	0	0	0	0	0	0	0	0	0	0	0	0	0	0	0	0	0	0	0	0	0	0	0	0	0	0	0	0	0	0	0	0	0	0	0	0	0
KO:K02169	malonyl-CoA O-methyltransferase [EC:2.1.1.197] (bioC)	malonyl-CoA O-methyltransferase	EC:2.1.1.197	(bioC)	0	0	0	0	0	0	0	0	0	0	0	0	0	0	1	0	0	0	0	0	1	0	1	0	0	0	1	0	0	1	0	0	0	0	0	0	0	0	0	0	1	0	0	1	1
KO:K02170	pimeloyl-[acyl-carrier protein] methyl ester esterase [EC:3.1.1.85] (bioH)	pimeloyl-[acyl-carrier protein] methyl ester esterase	EC:3.1.1.85	(bioH)	0	0	0	0	0	0	0	0	0	0	0	0	0	0	1	0	0	0	0	0	1	0	0	0	0	0	1	0	0	0	0	0	0	0	0	0	0	0	0	0	1	0	0	1	1
KO:K02372	3-hydroxyacyl-[acyl-carrier-protein] dehydratase [EC:4.2.1.59] (fabZ)	3-hydroxyacyl-[acyl-carrier-protein] dehydratase	EC:4.2.1.59	(fabZ)	0	0	0	0	0	0	0	2	2	0	1	0	1	0	1	1	0	1	0	0	1	1	1	1	1	1	1	1	0	1	0	0	1	0	1	0	1	1	0	0	1	1	2	1	1
KO:K03524	BirA family transcriptional regulator, biotin operon repressor / biotin-[acetyl-CoA-carboxylase] ligase [EC:6.3.4.15] (birA)	BirA family transcriptional regulator, biotin operon repressor / biotin-[acetyl-CoA-carboxylase] ligase	EC:6.3.4.15	(birA)	0	0	0	1	0	0	0	1	1	0	1	1	1	0	1	1	1	1	1	1	1	1	1	1	1	1	1	1	1	2	0	0	0	0	1	0	1	0	1	0	1	1	1	1	1
KO:K08351	biotin/methionine sulfoxide reductase [EC:1.-.-.-] (bisC)	biotin/methionine sulfoxide reductase	EC:1.-.-.-	(bisC)	0	0	0	0	0	0	0	0	0	0	0	0	0	0	0	0	0	0	0	0	0	0	0	0	0	0	0	0	0	0	0	0	0	0	0	0	0	0	0	0	0	0	0	0	0
KO:K09458	3-oxoacyl-[acyl-carrier-protein] synthase II [EC:2.3.1.179] (fabF)	3-oxoacyl-[acyl-carrier-protein] synthase II	EC:2.3.1.179	(fabF)	1	1	0	1	0	0	0	1	1	0	1	0	1	0	1	2	1	2	1	1	1	3	2	1	0	0	1	2	4	1	0	0	0	0	0	0	1	0	1	0	1	3	3	1	1
KO:K09789	pimeloyl-[acyl-carrier protein] methyl ester esterase [EC:3.1.1.85] (bioG)	pimeloyl-[acyl-carrier protein] methyl ester esterase	EC:3.1.1.85	(bioG)	0	0	0	0	0	0	0	0	0	0	0	0	0	0	0	0	0	0	0	0	0	0	0	0	0	0	0	0	0	0	0	0	0	0	0	0	0	0	0	0	0	0	0	0	0
KO:K16593	pimeloyl-[acyl-carrier protein] synthase [EC:1.14.15.12] (bioI, CYP107H1)	pimeloyl-[acyl-carrier protein] synthase	EC:1.14.15.12	(bioI, CYP107H1)	0	0	0	0	0	0	0	0	0	0	0	0	0	0	0	0	0	0	0	0	0	0	0	0	0	0	0	0	0	0	0	0	0	0	0	0	0	0	0	0	0	0	0	0	0
KO:K19560	pimeloyl-[acyl-carrier protein] methyl ester esterase [EC:3.1.1.85] (bioK)	pimeloyl-[acyl-carrier protein] methyl ester esterase	EC:3.1.1.85	(bioK)	0	0	0	0	0	0	0	0	0	0	0	0	0	0	0	0	0	0	0	0	0	0	0	0	0	0	0	0	0	0	0	0	0	0	0	0	0	0	0	0	0	0	0	0	0
KO:K19561	pimeloyl-[acyl-carrier protein] methyl ester esterase [EC:3.1.1.85] (bioJ)	pimeloyl-[acyl-carrier protein] methyl ester esterase	EC:3.1.1.85	(bioJ)	0	0	0	0	0	0	0	0	0	0	0	0	0	0	0	0	0	0	0	0	0	0	0	0	0	0	0	0	0	1	0	0	0	0	0	0	0	0	0	0	0	0	0	0	0
KO:K19562	bifunctional dethiobiotin synthetase / adenosylmethionine---8-amino-7-oxononanoate aminotransferase [EC:6.3.3.3 2.6.1.62] (BIO3-BIO1)	bifunctional dethiobiotin synthetase / adenosylmethionine---8-amino-7-oxononanoate aminotransferase	EC:6.3.3.3 2.6.1.62	(BIO3-BIO1)	0	0	0	0	0	0	0	0	0	0	0	0	0	0	0	0	0	0	0	0	0	0	0	0	0	0	0	0	0	0	0	0	0	0	0	0	0	0	0	0	0	0	0	0	0
KO:K19563	lysine---8-amino-7-oxononanoate aminotransferase [EC:2.6.1.105] (bioA, bioK)	lysine---8-amino-7-oxononanoate aminotransferase	EC:2.6.1.105	(bioA, bioK)	0	0	0	0	0	0	0	0	0	0	0	0	0	0	0	0	0	0	0	0	0	0	0	0	0	0	0	0	0	0	0	0	0	0	0	0	0	0	0	0	0	0	0	1	1
[truncated: 2,733 more columns]

## Sheet: 2. Lookup_genome info
Function ID	taxon_oid	Phylum	Class	Order	Family	Genus	Species	NCBI Taxon ID	Strain	GOLD Ecosystem	GOLD Ecosystem Category	GOLD Ecosystem Subtype	GOLD Ecosystem Type	GOLD Sequencing Depth	Latitude	Longitude	Genome Size * assembled	Gene Count * assembled		KO:K19563	KO:K19563	KO:K00833		KO:K01935	KO:K01012			KO:K00059	KO:K00208	KO:K00647	KO:K00652	KO:K00833	KO:K01012	KO:K01435	KO:K01906	KO:K01935	KO:K01942	KO:K01947	KO:K02169	KO:K02170	KO:K02372	KO:K03524	KO:K08351	KO:K09458	KO:K09789	KO:K16593	KO:K19560	KO:K19561	KO:K19562
Name																				8-amino-7-oxononanoate synthase.	Lysine--8-amino-7-oxononanoate transaminase.	Adenosylmethionine--8-amino-7-oxononanoate transaminase.	Summe	Dethiobiotin synthase.	Biotin synthase.			3-oxoacyl-[acyl-carrier protein] reductase [EC:1.1.1.100] (fabG)	enoyl-[acyl-carrier protein] reductase I [EC:1.3.1.9 1.3.1.10] (fabI)	3-oxoacyl-[acyl-carrier-protein] synthase I [EC:2.3.1.41] (fabB)	8-amino-7-oxononanoate synthase [EC:2.3.1.47] (bioF)	adenosylmethionine---8-amino-7-oxononanoate aminotransferase [EC:2.6.1.62] (bioA)	biotin synthase [EC:2.8.1.6] (bioB)	biotinidase [EC:3.5.1.12] (BTD)	6-carboxyhexanoate--CoA ligase [EC:6.2.1.14] (bioW)	dethiobiotin synthetase [EC:6.3.3.3] (bioD)	biotin--protein ligase [EC:6.3.4.9 6.3.4.10 6.3.4.11 6.3.4.15] (HLCS)	biotin-[acetyl-CoA-carboxylase] ligase / type III pantothenate kinase [EC:6.3.4.15 2.7.1.33] (birA-coaX)	malonyl-CoA O-methyltransferase [EC:2.1.1.197] (bioC)	pimeloyl-[acyl-carrier protein] methyl ester esterase [EC:3.1.1.85] (bioH)	3-hydroxyacyl-[acyl-carrier-protein] dehydratase [EC:4.2.1.59] (fabZ)	BirA family transcriptional regulator, biotin operon repressor / biotin-[acetyl-CoA-carboxylase] ligase [EC:6.3.4.15] (birA)	biotin/methionine sulfoxide reductase [EC:1.-.-.-] (bisC)	3-oxoacyl-[acyl-carrier-protein] synthase II [EC:2.3.1.179] (fabF)	pimeloyl-[acyl-carrier protein] methyl ester esterase [EC:3.1.1.85] (bioG)	pimeloyl-[acyl-carrier protein] synthase [EC:1.14.15.12] (bioI, CYP107H1)	pimeloyl-[acyl-carrier protein] methyl ester esterase [EC:3.1.1.85] (bioK)	pimeloyl-[acyl-carrier protein] methyl ester esterase [EC:3.1.1.85] (bioJ)	bifunctional dethiobiotin synthetase / adenosylmethionine---8-amino-7-oxononanoate aminotransferase [EC:6.3.3.3 2.6.1.62] (BIO3-BIO1)
																												3-oxoacyl-[acyl-carrier protein] reductase	enoyl-[acyl-carrier protein] reductase I	3-oxoacyl-[acyl-carrier-protein] synthase I	8-amino-7-oxononanoate synthase	adenosylmethionine---8-amino-7-oxononanoate aminotransferase	biotin synthase	biotinidase	6-carboxyhexanoate--CoA ligase	dethiobiotin synthetase	biotin--protein ligase	biotin-[acetyl-CoA-carboxylase] ligase / type III pantothenate kinase	malonyl-CoA O-methyltransferase	pimeloyl-[acyl-carrier protein] methyl ester esterase	3-hydroxyacyl-[acyl-carrier-protein] dehydratase	BirA family transcriptional regulator, biotin operon repressor / biotin-[acetyl-CoA-carboxylase] ligase	biotin/methionine sulfoxide reductase	3-oxoacyl-[acyl-carrier-protein] synthase II	pimeloyl-[acyl-carrier protein] methyl ester esterase	pimeloyl-[acyl-carrier protein] synthase	pimeloyl-[acyl-carrier protein] methyl ester esterase	pimeloyl-[acyl-carrier protein] methyl ester esterase	bifunctional dethiobiotin synthetase / adenosylmethionine---8-amino-7-oxononanoate aminotransferase
																				EC:2.3.1.47	EC:2.6.1.105	EC:2.6.1.62		EC:6.3.3.3	EC:2.8.1.6			EC:1.1.1.100	EC:1.3.1.9 1.3.1.10	EC:2.3.1.41	EC:2.3.1.47	EC:2.6.1.62	EC:2.8.1.6	EC:3.5.1.12	EC:6.2.1.14	EC:6.3.3.3	EC:6.3.4.9 6.3.4.10 6.3.4.11 6.3.4.15	EC:6.3.4.15 2.7.1.33	EC:2.1.1.197	EC:3.1.1.85	EC:4.2.1.59	EC:6.3.4.15	EC:1.-.-.-	EC:2.3.1.179	EC:3.1.1.85	EC:1.14.15.12	EC:3.1.1.85	EC:3.1.1.85	EC:6.3.3.3 2.6.1.62
																				(bioF)	(bioA, bioK)	(bioA)		(bioD)	(bioB)			(fabG)	(fabI)	(fabB)	(bioF)	(bioA)	(bioB)	(BTD)	(bioW)	(bioD)	(HLCS)	(birA-coaX)	(bioC)	(bioH)	(fabZ)	(birA)	(bisC)	(fabF)	(bioG)	(bioI, CYP107H1)	(bioK)	(bioJ)	(BIO3-BIO1)
Aci bac scd 2724679625	2724679625	Actinobacteria	Acidimicrobiia	Acidimicrobiales	unclassified	unclassified	Acidimicrobiales bacterium	2201156	JGI 01_F13	Environmental	Aquatic	Oceanic	Marine	0	226617	1579972	670183	772		0	0	0	0	0	0	0		1	1	0	0	0	0	0	0	0	0	0	0	0	0	0	0	1	0	0	0	0	0
Aci bac scd 2739367753	2739367753	Actinobacteria	Acidimicrobiia	Acidimicrobiales	unclassified	unclassified	Acidimicrobiales bacterium	2201156	JGI 02.H8	Environmental	Aquatic	Oceanic	Marine	0	227897	1579194	919572	1031		0	0	0	0	0	0	0		0	1	0	0	0	0	0	0	0	0	0	0	0	0	0	0	1	0	0	0	0	0
Aci bac scd 2747842499	2747842499	Actinobacteria	Acidimicrobiia	Acidimicrobiales	unclassified	unclassified	Acidimicrobiales bacterium JGI 02_J22	2202847	JGI 02_J22	Environmental	Aquatic	Oceanic	Marine	0	227897	1579194	513888	579		0	0	0	0	0	0	0		0	0	0	0	0	0	0	0	0	0	0	0	0	0	0	0	0	0	0	0	0	0
Act bac scd 2739367542	2739367542	Actinobacteria	Actinomycetia	unclassified	unclassified	unclassified	Actinobacteria bacterium acI-A JGI_MCM14ME217	2663540	acI-A JGI_MCM14ME217	Environmental	Aquatic	Lake	Freshwater	0	43099	-89405	605988	664		0	0	0	0	0	0	0		2	1	0	0	0	0	0	0	0	0	0	0	0	0	1	0	1	0	0	0	0	0
Act bac scd 2739367546	2739367546	Actinobacteria	Actinomycetia	unclassified	unclassified	unclassified	Actinobacteria bacterium	1883427	acI-C JGI_MCM14ME077	Environmental	Aquatic	Lake	Freshwater	0	43099	-89405	390134	423		0	0	0	0	0	0	0		1	0	0	0	0	0	0	0	0	0	0	0	0	0	0	0	0	0	0	0	0	0
Act bac scd 2739367580	2739367580	Actinobacteria	Actinomycetia	unclassified	unclassified	unclassified	Actinobacteria bacterium acI-C JGI_MCM14ME182	2663551	acI-C JGI_MCM14ME182	Environmental	Aquatic	Lake	Freshwater	0	43099	-89405	1010774	1078		0	0	0	0	0	0	0		1	0	0	0	0	0	0	0	0	0	0	0	0	0	0	0	0	0	0	0	0	0
Act bac scd 2737471702	2737471702	Actinobacteria	Actinomycetia	unclassified	unclassified	unclassified	Actinobacteria bacterium	1883427	acIV-C JGI_MCM14ME150	Environmental	Aquatic	Lake	Freshwater	0	43099	-89405	376520	399		0	0	0	0	0	0	0		0	0	0	0	0	0	0	0	0	0	0	0	0	0	0	0	0	0	0	0	0	0
Aeq cap 233 2524023070	2524023070	Bacteroidetes	Flavobacteriia	Flavobacteriales	Flavobacteriaceae	Aequorivita	Aequorivita capsosiphonis	1120951	DSM 23843	Environmental	Aquatic	Coastal	Marine	Unknown	34889042	127663804	4042904	3679		0	0	0	0	0	0	0		3	1	3	0	0	0	0	0	0	0	0	0	0	2	1	0	1	0	0	0	0	0
Aeq sub 148 2509276063	2509276063	Bacteroidetes	Flavobacteriia	Flavobacteriales	Flavobacteriaceae	Aequorivita	Aequorivita sublithincola	746697	QSSC9-3, DSM 14238	Environmental	Aquatic	Unclassified	Marine	0	-68.55	78.25	3520671	3242		0	0	0	0	0	0	0		3	1	3	0	0	0	0	0	0	0	0	0	0	2	1	0	1	0	0	0	0	0
Aer bac scd 2264867060	2264867060	Candidatus Aerophobetes	unclassified	unclassified	unclassified	unclassified	Aerophobetes bacterium JGI 0000014-A15	1104574	JGI 0000014-A15	Environmental	Aquatic	Saline	Non-marine Saline and Alkaline	Unknown	38483206	21321511	368019	420		0	0	0	0	0	0	0		0	0	0	0	0	0	0	0	0	0	0	0	0	0	0	0	0	0	0	0	0	0
Aer bac und 2645728177	2645728177	Candidatus Aerophobetes	unclassified	unclassified	unclassified	unclassified	Aerophobetes bacterium JGI MDM2 B17-2-N11	2738565	JGI MDM2 B17-2-N11	Environmental	Aquatic	Oceanic	Marine	0	0	0	1774760	1831		0	0	0	0	0	0	0		6	0	0	0	0	0	0	0	0	0	0	0	0	1	1	0	1	0	0	0	0	0
Aer bac und 2734482328	2734482328	Candidatus Aerophobetes	unclassified	unclassified	unclassified	unclassified	unclassified	1052815	JGI MDM2 LBsed72-2-J15	Environmental	Aquatic	Lake	Freshwater	0	537598	1079791	796947	874		0	0	0	0	0	0	0		3	0	0	0	0	0	0	0	0	0	0	0	0	0	1	0	0	0	0	0	0	0
Afi pfe 173 2556921008	2556921008	Proteobacteria	Alphaproteobacteria	Hyphomicrobiales	Afifellaceae	Afifella	Afifella pfennigii	1120956	DSM 17143	Environmental	Aquatic	Unclassified	Non-marine Saline and Alkaline	Unknown	-15082732	-147490826	3872586	3787		0	0	0	0	0	0	0		7	2	1	0	0	0	0	0	0	0	0	0	0	1	1	0	1	0	0	0	0	0
Alc bac scd 2721755952	2721755952	Proteobacteria	Gammaproteobacteria	Oceanospirillales	Alcanivoracaceae	Alcanivorax	Alcanivorax sp. JGI 01_B19	2505760	JGI 01_B19	Environmental	Aquatic	Oceanic	Marine	0	226617	157977	558491	525		0	0	1	1	0	0	1		1	0	1	0	1	0	0	0	0	0	0	0	0	0	0	0	0	0	0	0	0	0
Alg sag 143 2519899678	2519899678	Proteobacteria	Gammaproteobacteria	Alteromonadales	Pseudoalteromonadaceae	Algicola	Algicola sagamiensis	1120963	DSM 14643	Environmental	Aquatic	Coastal	Marine	Unknown	35207656	139317928	4343354	4099		1	0	1	1	1	1	4		3	0	1	1	1	1	0	0	1	0	0	1	1	1	1	0	1	0	0	0	0	0
Alg aqu 239 2634166319	2634166319	Bacteroidetes	Cytophagia	Cytophagales	Cyclobacteriaceae	Algoriphagus	Algoriphagus aquimarinus	237018	DSM 23399	Environmental	Aquatic	Unclassified	Marine	0	0	0	5119527	4424		0	0	0	0	0	0	0		4	1	3	0	0	0	0	0	0	0	0	0	0	1	1	0	2	0	0	0	0	0
Alg fae 235 2622736587	2622736587	Bacteroidetes	Cytophagia	Cytophagales	Cyclobacteriaceae	Algoriphagus	Algoriphagus faecimaris	686796	DSM 23095	Environmental	Aquatic	Unclassified	Sediment	0	0	0	4667644	4205		0	0	0	0	0	0	0		4	1	0	0	0	0	0	0	0	0	0	0	0	0	1	0	1	0	0	0	0	0
Alg ioc 104 2828441503	2828441503	Bacteroidetes	Cytophagia	Cytophagales	Cyclobacteriaceae	Algoriphagus	Algoriphagus iocasae	1836499	0	Environmental	Aquatic	Oceanic	Marine	0	0	0	5429024	4726		0	0	0	0	0	0	0		3	1	0	0	0	0	0	0	0	0	0	0	0	1	1	0	2	0	0	0	0	0
Alg man 151 2523533553	2523533553	Bacteroidetes	Cytophagia	Cytophagales	Cyclobacteriaceae	Algoriphagus	Algoriphagus mannitolivorans	1120965	DSM 15301	Environmental	Aquatic	Intertidal zone	Marine	Unknown	37598728	126455669	4152949	3700		0	0	0	0	0	0	0		2	1	0	0	0	0	0	0	0	0	0	0	0	0	1	0	1	0	0	0	0	0
Alg zha 255 2617270825	2617270825	Bacteroidetes	Cytophagia	Cytophagales	Cyclobacteriaceae	Algoriphagus	Algoriphagus zhangzhouensis	1073327	DSM 25035	Environmental	Aquatic	Unclassified	Sediment	0	0	0	4802154	4093		0	0	0	0	0	0	0		4	1	0	0	0	0	0	0	0	0	0	0	0	0	1	0	1	0	0	0	0	0
Ali mar 234 2523533543	2523533543	Proteobacteria	Gammaproteobacteria	Alteromonadales	Alteromonadaceae	Aliagarivorans	Aliagarivorans marinus	1120969	DSM 23064	Environmental	Aquatic	Coastal	Marine	Unknown	23	120.2	4880341	4520		1	0	1	1	1	1	4		4	0	1	1	1	1	0	0	1	0	0	1	1	1	1	0	1	0	0	0	0	0
Ali aci LA1 642979336	642979336	Firmicutes	Bacilli	Bacillales	Alicyclobacillaceae	Alicyclobacillus	Alicyclobacillus acidocaldarius	543302	LAA1	Environmental	Aquatic	Lotic	Freshwater	8.4x	44376262	-110690383	2943284	3100		0	0	0	0	0	1	1		5	1	0	0	0	1	0	0	0	0	0	0	0	1	1	0	3	0	0	0	0	0
Ali sed 214 2724679783	2724679783	Balneolaeota	Balneolia	Balneolales	Balneolaceae	Aliifodinibius	Aliifodinibius sediminis	1214077	DSM 21194	Environmental	Aquatic	Unclassified	Sediment	0	0	0	4434397	3882		1	0	0	0	0	0	1		2	1	0	1	0	0	0	0	0	0	0	1	0	1	1	0	2	0	0	0	0	0
Ali sed 299 2687453744	2687453744	Proteobacteria	Alphaproteobacteria	Rhodobacterales	Rhodobacteraceae	Aliiroseovarius	Aliiroseovarius sediminilitoris	1173584	DSM 29439	Environmental	Aquatic	Unclassified	Sediment	0	0	0	3413458	3393		0	0	0	0	0	0	0		4	3	1	0	0	0	0	0	0	0	0	0	0	1	1	0	1	0	0	0	0	0
Alk fil 158 2926601655	2926601655	Firmicutes	Bacilli	Bacillales	Bacillaceae	Alkalibacillus	Alkalibacillus filiformis	200990	0	Environmental	Aquatic	Unclassified	Unclassified	0	0	0	2715836	3032		0	0	0	0	0	0	0		5	1	0	0	0	0	0	0	0	0	0	0	0	1	1	0	0	0	0	0	0	0
Alk sal 160 2926477431	2926477431	Firmicutes	Bacilli	Bacillales	Bacillaceae	Alkalibacillus	Alkalibacillus salilacus	284582	0	Environmental	Aquatic	Hypersaline	Non-marine Saline and Alkaline	0	0	0	2729834	3023		0	0	0	0	0	0	0		5	1	0	0	0	0	0	0	0	0	0	0	0	1	1	0	0	0	0	0	0	0
Alk ehr 11 637000005	637000005	Proteobacteria	Gammaproteobacteria	Chromatiales	Ectothiorhodospiraceae	Alkalilimnicola	Alkalilimnicola ehrlichii	187272	MLHE-1	Environmental	Aquatic	Hypersaline	Non-marine Saline and Alkaline	12x	37986853	-119045711	3275944	2947		1	0	1	1	1	1	4		1	2	1	1	1	1	0	0	1	0	0	1	1	1	1	0	1	0	0	0	0	0
Alk alk 890 2515154091	2515154091	Spirochaetes	Spirochaetia	Spirochaetales	Spirochaetaceae	Alkalispirochaeta	Alkalispirochaeta alkalica	942938	DSM 8900	Environmental	Aquatic	Unclassified	Non-marine Saline and Alkaline	Unknown	-1944676	36252237	3360050	2939		0	0	0	0	0	2	1		4	0	0	0	0	2	0	0	0	0	0	0	0	1	1	0	2	0	0	0	0	0
All sco 452 2870638204	2870638204	Actinobacteria	Actinomycetia	Micromonosporales	Micromonosporaceae	Allocatelliglobosispora	Allocatelliglobosispora scoriae	643052	0	Environmental	Aquatic	Volcanic	Marine	0	33.51	126.52	9149827	8151		4	0	1	1	1	1	4		9	2	0	4	1	1	0	0	1	0	0	0	0	0	1	0	4	0	0	0	0	0
All ino 104 2784746783	2784746783	Proteobacteria	Gammaproteobacteria	Thiotrichales	Francisellaceae	Allofrancisella	Allofrancisella inopinata	1085647	0	Environmental	Aquatic	Unclassified	Unclassified	0	0	0	1710465	1604		1	0	1	1	1	1	4		1	1	0	1	1	1	0	0	1	0	0	1	0	1	2	0	1	0	0	0	1	0
Ami bac und 2734482302	2734482302	Candidatus Aminicenantes	unclassified	unclassified	unclassified	unclassified	Aminicenantes bacterium JGI MDM2 LBsed72-2-E7	2663727	JGI MDM2 LBsed72-2-E7	Environmental	Aquatic	Lake	Freshwater	0	537598	1079791	509803	550		0	0	0	0	0	0	0		2	0	0	0	0	0	0	0	0	0	0	0	0	0	0	0	0	0	0	0	0	0
Ami bac scd 2264867173	2264867173	Candidatus Aminicenantes	unclassified	unclassified	unclassified	unclassified	Aminicenantes bacterium SCGC AAA252-A02	1047013	SCGC AAA252-A02	Environmental	Aquatic	Saline	Non-marine Saline and Alkaline	0	49682207	-124005217	1140667	1115		0	0	0	0	0	0	0		1	0	0	0	0	0	0	0	0	0	0	0	0	0	0	0	0	0	0	0	0	0
Ami bac scd 2264867175	2264867175	Candidatus Aminicenantes	unclassified	unclassified	unclassified	unclassified	Aminicenantes bacterium SCGC AAA252-C08	1047015	SCGC AAA252-C08	Environmental	Aquatic	Saline	Non-marine Saline and Alkaline	Unknown	49682207	-124005217	1087559	1034		0	0	0	0	0	0	0		1	0	0	0	0	0	0	0	0	0	0	0	0	1	0	0	0	0	0	0	0	0
Ami bac scd 2264867182	2264867182	Candidatus Aminicenantes	unclassified	unclassified	unclassified	unclassified	Aminicenantes bacterium SCGC AAA252-G21	1047021	SCGC AAA252-G21	Environmental	Aquatic	Saline	Non-marine Saline and Alkaline	Unknown	49682207	-124005217	1452805	1352		0	0	0	0	0	0	0		2	0	0	0	0	0	0	0	0	0	0	0	0	0	0	0	0	0	0	0	0	0
Ami bac scd 2264867183	2264867183	Candidatus Aminicenantes	unclassified	unclassified	unclassified	unclassified	Aminicenantes bacterium SCGC AAA252-I14	1047022	SCGC AAA252-I14	Environmental	Aquatic	Saline	Non-marine Saline and Alkaline	Unknown	49682207	-124005217	1469200	1412		0	0	0	0	0	0	0		2	0	0	0	0	0	0	0	0	0	0	0	0	1	1	0	0	0	0	0	0	0
Ami bac scd 2264867189	2264867189	Candidatus Aminicenantes	unclassified	unclassified	unclassified	unclassified	Aminicenantes bacterium SCGC AAA252-K18	1047027	SCGC AAA252-K18	Environmental	Aquatic	Saline	Non-marine Saline and Alkaline	Unknown	49682207	-124005217	820697	796		0	0	0	0	0	0	0		0	0	0	0	0	0	0	0	0	0	0	0	0	0	0	0	0	0	0	0	0	0
Ami bac scd 2264867191	2264867191	Candidatus Aminicenantes	unclassified	unclassified	unclassified	unclassified	Aminicenantes bacterium SCGC AAA252-L10	1047029	SCGC AAA252-L10	Environmental	Aquatic	Saline	Non-marine Saline and Alkaline	0	49682207	-124005217	1365566	1269		0	0	0	0	0	0	0		4	0	0	0	0	0	0	0	0	0	0	0	0	1	1	0	1	0	0	0	0	0
Ami bac scd 2264867200	2264867200	Candidatus Aminicenantes	unclassified	unclassified	unclassified	unclassified	Aminicenantes bacterium SCGC AAA252-P19	1047037	SCGC AAA252-P19	Environmental	Aquatic	Saline	Non-marine Saline and Alkaline	Unknown	49682207	-124005217	1349283	1294		0	0	0	0	0	0	0		2	0	0	0	0	0	0	0	0	0	0	0	0	1	0	0	0	0	0	0	0	0
Ami bac scd 2264867164	2264867164	Candidatus Aminicenantes	unclassified	unclassified	unclassified	unclassified	Aminicenantes bacterium SCGC AAA255-A06	1047038	SCGC AAA255-A06	Environmental	Aquatic	Saline	Non-marine Saline and Alkaline	Unknown	49682207	-124005217	1387242	1335		0	0	0	0	0	0	0		2	0	0	0	0	0	0	0	0	0	0	0	0	0	1	0	1	0	0	0	0	0
Ami bac scd 2264867167	2264867167	Candidatus Aminicenantes	unclassified	unclassified	unclassified	unclassified	Aminicenantes bacterium SCGC AAA255-F06	1047042	SCGC AAA255-F06	Environmental	Aquatic	Saline	Non-marine Saline and Alkaline	0	49682207	-124005217	444384	452		0	0	0	0	0	0	0		1	0	0	0	0	0	0	0	0	0	0	0	0	0	0	0	0	0	0	0	0	0
Amp jap 150 2519899692	2519899692	Proteobacteria	Gammaproteobacteria	Oceanospirillales	Oceanospirillaceae	Amphritea	Amphritea japonica	1278309	JAMM 1866	Environmental	Aquatic	Oceanic	Marine	Unknown	0	0	3801615	3559		2	0	1	1	1	1	4		2	1	1	2	1	1	0	0	1	0	0	1	1	1	1	0	1	0	0	0	0	0
Ana cyl 712 2503982047	2503982047	Cyanobacteria	unclassified	Nostocales	Nostocaceae	Anabaena	Anabaena cylindrica	272123	PCC 7122	Environmental	Aquatic	Unclassified	Unclassified	0	52202	0.131	7063285	6258		1	0	0	0	1	1	3		5	1	0	1	0	1	0	0	1	0	0	0	0	1	1	0	3	0	0	0	0	0
Ang ama 151 2928225989	2928225989	Proteobacteria	Alphaproteobacteria	Hyphomicrobiales	Hyphomicrobiaceae	Angulomicrobium	Angulomicrobium amanitiforme	217069	0	Environmental	Aquatic	Lotic	Freshwater	0	0	0	4839674	4519		0	0	0	0	0	0	0		10	3	1	0	0	0	0	0	0	0	0	0	0	2	1	0	3	0	0	0	0	0
Ano kam 148 2861196614	2861196614	Firmicutes	Bacilli	Bacillales	Bacillaceae	Anoxybacillus	Anoxybacillus kamchatkensis	196180	0	Environmental	Aquatic	Unclassified	Unclassified	0	0	0	2560828	2845		1	1	1	2	1	1	4		4	1	0	1	1	1	0	0	1	0	0	1	1	1	1	0	1	0	0	0	0	0
Ano mon 199 2861210538	2861210538	Firmicutes	Bacilli	Bacillales	Bacillaceae	Anoxybacillus	Anoxybacillus mongoliensis	452565	0	Environmental	Aquatic	Unclassified	Thermal springs	0	0	0	2633749	2903		1	1	1	2	1	1	4		4	1	0	1	1	1	0	0	1	0	0	1	1	1	1	0	1	0	0	0	0	0
Aqu lus 160 2756170232	2756170232	Proteobacteria	Gammaproteobacteria	Legionellales	Coxiellaceae	Aquicella	Aquicella lusitana	254246	DSM 16500	Environmental	Aquatic	Unclassified	Unclassified	0	0	0	2529370	2437		1	0	1	1	1	1	4		1	0	0	1	1	1	0	0	1	0	0	1	0	1	2	0	1	0	0	0	0	0
Aqu elo 180 2786546167	2786546167	Firmicutes	Bacilli	Bacillales	Bacillaceae	Aquisalibacillus	Aquisalibacillus elongatus	485577	0	Environmental	Aquatic	Hypersaline	Non-marine Saline and Alkaline	0	0	0	2878435	3085		0	0	0	0	0	0	0		6	1	0	0	0	0	0	0	0	0	0	0	0	1	1	0	1	0	0	0	0	0
Arc aur 224 2595698202	2595698202	Bacteroidetes	Cytophagia	Cytophagales	Cytophagaceae	Arcicella	Arcicella aurantiaca	591202	DSM 22214	Environmental	Aquatic	Unclassified	Unclassified	0	0	0	5933091	5010		1	0	1	1	1	1	4		8	1	1	1	1	1	0	0	1	0	0	0	0	2	1	0	3	0	0	0	0	0
Arc 19 scd 2740891916	2740891916	Proteobacteria	Gammaproteobacteria	unclassified	unclassified	unclassified	uncultured Gammaproteobacteria bacterium	86473	SCGC AG-487_K06	Environmental	Aquatic	Unclassified	Marine	0	-36.45	-73	377223	354		0	0	0	0	1	0	1		0	1	0	0	0	0	0	0	1	0	0	0	0	0	0	1	0	0	0	0	0	0
Arc 19 scd 2740891906	2740891906	Proteobacteria	Gammaproteobacteria	unclassified	unclassified	unclassified	uncultured Gammaproteobacteria bacterium	86473	SCGC AG-487_P16	Environmental	Aquatic	Unclassified	Marine	0	-36.45	-73	229094	237		1	0	0	0	0	0	1		0	0	0	1	0	0	0	0	0	0	0	1	0	1	0	0	1	0	0	0	0	0
Atl sub 168 2574180435	2574180435	Proteobacteria	Gammaproteobacteria	Enterobacterales	Enterobacteriaceae	Atlantibacter	Atlantibacter subterranea	1123238	DSM 16208	Environmental	Aquatic	Unclassified	Sediment	0	359318	-84316	4717064	4504		1	0	1	1	2	1	4		3	1	2	1	1	1	0	0	2	0	0	1	1	1	1	1	2	0	0	0	0	0
Atr bac scd 2264867211	2264867211	Atribacterota	unclassified	unclassified	unclassified	unclassified	Atribacteria bacterium JGI 0000014-F07	1104602	JGI 0000014-F07	Environmental	Aquatic	Saline	Non-marine Saline and Alkaline	Unknown	38483206	21321511	321674	322		0	0	0	0	0	0	0		0	0	0	0	0	0	0	0	0	0	0	0	0	0	0	0	0	0	0	0	0	0
Atr bac scd 2734482321	2734482321	Atribacterota	unclassified	unclassified	unclassified	unclassified	Candidatus Atribacteria bacterium JGI MDM2 LBsed72-1-G20	2663733	JGI MDM2 LBsed72-1-G20	Environmental	Aquatic	Lake	Freshwater	0	537598	1079791	741194	772		0	0	0	0	0	0	0		2	0	0	0	0	0	0	0	0	0	0	0	0	0	0	0	1	0	0	0	0	0
Atr bac scd 2747842530	2747842530	Atribacterota	unclassified	unclassified	unclassified	unclassified	Candidatus Atribacteria bacterium	2053509	JGI MDM2 LBsed72-3-E21	Environmental	Aquatic	Lake	Freshwater	0	537598	1079791	756950	733		0	0	0	0	0	0	0		0	0	0	0	0	0	0	0	0	0	0	0	0	0	0	0	0	0	0	0	0	0
Atr bac scd 2527291521	2527291521	Atribacterota	unclassified	unclassified	unclassified	unclassified	Atribacteria bacterium SCGC AAA252-M02	913317	SCGC AAA252-M02	Environmental	Aquatic	Saline	Non-marine Saline and Alkaline	0	49682207	-124005217	2091422	2119		0	0	0	0	0	0	0		3	0	0	0	0	0	0	0	0	0	0	0	0	2	0	0	1	0	0	0	0	0
Aur hal 287 2795385451	2795385451	Firmicutes	Bacilli	Bacillales	Bacillaceae	Aureibacillus	Aureibacillus halotolerans	1508390	0	Environmental	Aquatic	Unclassified	Marine	0	0	0	4382167	4259		0	0	0	0	0	0	0		9	1	0	0	0	0	0	0	0	0	0	0	0	1	1	0	1	0	0	0	0	0
Bac nan 106 2596583586	2596583586	Firmicutes	Bacilli	Bacillales	Bacillaceae	Alkalihalobacillus	Alkalihalobacillus nanhaiisediminis	688079	CGMCC 1.10116	Environmental	Aquatic	Sediment	Marine	0	15488091	114404752	3571384	3637		1	1	0	1	1	1	4		8	1	0	1	0	1	0	1	1	0	0	0	0	1	1	0	3	0	0	0	0	0
Bac sp UR9 2522572150	2522572150	Firmicutes	Bacilli	Bacillales	Bacillaceae	Bacillus	Bacillus sp. URHB0009	1298866	URHB0009	Environmental	Aquatic	Lentic	Freshwater	Unknown	0	0	5377210	5468		0	0	0	0	0	0	0		12	1	0	0	0	0	0	0	0	0	0	0	0	1	1	0	3	0	0	0	0	0
Bac SCG und 2634166841	2634166841	unclassified	unclassified	unclassified	unclassified	unclassified	bacterium	1869227	SCGC AC-213-L19	Environmental	Aquatic	Hydrothermal vents	Marine	0	0	0	154133	146		0	0	0	0	0	0	0		1	0	0	0	0	0	0	0	0	0	0	0	0	0	0	0	1	0	0	0	0	0
Bac SCG und 2634166607	2634166607	unclassified	unclassified	unclassified	unclassified	unclassified	bacterium	1869227	SCGC AD-253-K10	Environmental	Aquatic	Groundwater	Freshwater	0	0	0	698774	696		1	0	1	1	0	2	3		0	0	0	1	1	2	0	0	0	0	0	1	0	0	1	0	0	0	0	0	0	0
Bac SCG und 2634166622	2634166622	unclassified	unclassified	unclassified	unclassified	unclassified	bacterium	1869227	SCGC AD-281-N03	Environmental	Aquatic	Groundwater	Freshwater	0	-27976	26.88	141345	163		0	0	0	0	0	0	0		0	0	0	0	0	0	0	0	0	0	0	0	0	0	0	0	0	0	0	0	0	0
Bac SCG und 2634166625	2634166625	unclassified	unclassified	unclassified	unclassified	unclassified	bacterium	1869227	SCGC AD-281-O23	Environmental	Aquatic	Groundwater	Freshwater	0	-27976	26.88	475265	462		0	0	0	0	0	0	0		0	0	0	0	0	0	0	0	0	0	0	0	0	0	0	0	0	0	0	0	0	0
Bac SCG und 2634166868	2634166868	unclassified	unclassified	unclassified	unclassified	unclassified	bacterium	1869227	SCGC AD-687-P10	Environmental	Aquatic	Hydrothermal vents	Marine	0	0	0	2471740	2207		1	0	1	1	0	1	3		2	0	1	1	1	1	0	0	0	0	0	0	0	0	0	0	4	0	0	0	0	0
Bac SCG und 2634166876	2634166876	unclassified	unclassified	unclassified	unclassified	unclassified	bacterium	1869227	SCGC AD-698-M19	Environmental	Aquatic	Hydrothermal vents	Marine	0	0	0	669902	674		0	0	0	0	0	0	0		0	0	0	0	0	0	0	0	0	0	0	0	0	0	0	0	0	0	0	0	0	0
Bac SCG und 2634166883	2634166883	unclassified	unclassified	unclassified	unclassified	unclassified	bacterium	1869227	SCGC AD-726-A03	Environmental	Aquatic	Hydrothermal vents	Marine	0	0	0	1497203	1418		0	0	1	1	0	1	2		2	0	2	0	1	1	0	0	0	0	0	0	0	2	0	0	1	0	0	0	0	0
Bac bac scd 2663763562	2663763562	Bacteroidetes	unclassified	unclassified	unclassified	unclassified	unclassified	976	bacI-A JGI MCM14ME143	Environmental	Aquatic	Lake	Freshwater	0	431066	-894247	462386	443		0	0	0	0	0	0	0		0	0	0	0	0	0	0	0	0	0	0	0	0	0	0	0	0	0	0	0	0	0
Bde OM2 scd 2739367792	2739367792	Proteobacteria	Oligoflexia	Bdellovibrionales	Bdellovibrionaceae	unclassified	Bdellovibrionaceae bacterium	2026715	JGI 01_L13	Environmental	Aquatic	Oceanic	Marine	0	226617	1579772	2459261	2193		1	0	1	1	1	1	4		4	0	0	1	1	1	0	0	1	0	0	0	0	0	1	0	1	0	0	0	0	0
Bet bac und 2698536958	2698536958	Proteobacteria	Betaproteobacteria	unclassified	unclassified	unclassified	Betaproteobacteria bacterium JGI CrystG Apr3-1-K10	2035091	JGI CrystG Apr3-1-K10	Environmental	Aquatic	Unclassified	Freshwater	0	389383	-1101354	534860	638		0	0	0	0	0	0	0		0	0	0	0	0	0	0	0	0	0	0	0	0	0	1	0	0	0	0	0	0	0
Bet bac scd 2708742486	2708742486	Proteobacteria	Betaproteobacteria	unclassified	unclassified	unclassified	Betaproteobacteria bacterium JGI M3C4D3-002-I10	1938631	JGI M3C4D3-002-I10	Environmental	Aquatic	Lake	Freshwater	0	413778	-825111	274294	326		0	0	0	0	0	0	0		0	0	0	0	0	0	0	0	0	0	0	0	0	0	0	0	0	0	0	0	0	0
Bet bac scd 2703719295	2703719295	Proteobacteria	Betaproteobacteria	unclassified	unclassified	unclassified	Betaproteobacteria bacterium JGI M3C4D3-002-I15	1938633	JGI M3C4D3-002-I15	Environmental	Aquatic	Lake	Freshwater	0	413778	-825111	606034	676		1	0	0	0	1	0	2		1	0	0	1	0	0	0	0	1	0	0	1	1	0	0	0	0	0	0	0	0	0
Bra sed 280 2770939511	2770939511	Proteobacteria	Deltaproteobacteria	Bradymonadales	Bradymonadaceae	Bradymonas	Bradymonas sediminis	1548548	DSM 28820	Environmental	Aquatic	Unclassified	Marine	0	0	0	5006091	3799		0	0	0	0	0	0	0		2	0	0	0	0	0	0	0	0	0	0	0	0	0	1	0	0	0	0	0	0	0
Bre ayd 245 2928297429	2928297429	Firmicutes	Bacilli	Bacillales	Paenibacillaceae	Brevibacillus	Brevibacillus aydinogluensis	927786	0	Environmental	Aquatic	Unclassified	Thermal springs	0	38.44	27.15	4163703	4279		1	0	1	1	1	1	4		5	1	0	1	1	1	0	0	1	0	0	1	1	1	1	0	1	0	0	0	0	0
Bre sub 154 648028010	648028010	Proteobacteria	Alphaproteobacteria	Caulobacterales	Caulobacteraceae	Brevundimonas	Brevundimonas subvibrioides	633149	ATCC 15264	Environmental	Aquatic	Pond	Freshwater	0	0	0	3445263	3393		1	0	1	1	1	1	4		4	1	1	1	1	1	0	0	1	0	0	0	0	1	1	0	1	0	0	0	0	0
Cal kro 202 649633024	649633024	Firmicutes	Clostridia	Thermoanaerobacterales	Thermoanaerobacterales Family III. Incertae Sedis	Caldicellulosiruptor	Caldicellulosiruptor kronotskyensis	632348	2002	Environmental	Aquatic	Unclassified	Thermal springs	0	54108	159427	2843785	2642		0	0	0	0	0	1	1		1	0	0	0	0	1	0	0	0	0	0	0	0	1	1	0	1	0	0	0	0	0
Cal sac 893 640427106	640427106	Firmicutes	Clostridia	Thermoanaerobacterales	Thermoanaerobacterales Family III. Incertae Sedis	Caldicellulosiruptor	Caldicellulosiruptor saccharolyticus	351627	DSM 8903	Environmental	Aquatic	Unclassified	Thermal springs	10x	0	0	2970275	2834		0	0	1	1	1	2	3		1	0	0	0	1	2	0	0	1	0	0	0	0	1	1	0	1	0	0	0	0	0
Cal bac scd 2734482333	2734482333	Caldiserica	unclassified	unclassified	unclassified	unclassified	Caldiserica bacterium	2052147	JGI MDM2 LBsed72-3-F22	Environmental	Aquatic	Lake	Freshwater	0	537598	1079791	201615	202		0	0	0	0	0	0	0		0	0	0	0	0	0	0	0	0	0	0	0	0	0	1	0	0	0	0	0	0	0
Cal bac und 2264867129	2264867129	Candidatus Calescamantes	unclassified	unclassified	unclassified	unclassified	Calescamantes bacterium JGI 0000106-I17	1130331	JGI 0000106-I17	Environmental	Aquatic	Hot (42-90C)	Thermal springs	Unknown	40661433	-11936625	1181604	1137		0	0	0	0	0	0	0		1	0	0	0	0	0	0	0	0	0	0	0	0	0	0	0	1	0	0	0	0	0
Cal bac scd 2264867083	2264867083	Candidatus Calescamantes	unclassified	unclassified	unclassified	unclassified	Calescamantes bacterium JGI 0000106-I5	1130332	JGI 0000106-I5	Environmental	Aquatic	Hot (42-90C)	Thermal springs	Unknown	40661433	-11936625	292729	313		0	0	0	0	0	0	0		0	0	0	0	0	0	0	0	0	0	0	0	0	0	1	0	0	0	0	0	0	0
Cal bac scd 2264867087	2264867087	Candidatus Calescamantes	unclassified	unclassified	unclassified	unclassified	Calescamantes bacterium JGI 0000106-N7	1130336	JGI 0000106-N7	Environmental	Aquatic	Hot (42-90C)	Thermal springs	Unknown	40661433	-11936625	1477701	1362		1	0	1	1	1	0	3		0	0	0	1	1	0	0	0	1	0	0	0	0	1	1	0	1	0	0	0	0	0
Cal ind 227 2778260926	2778260926	Actinobacteria	Actinomycetia	Micrococcales	Dermacoccaceae	Calidifontibacter	Calidifontibacter indicus	419650	DSM 22967	Environmental	Aquatic	Unclassified	Thermal springs	0	0	0	3600642	3462		1	0	1	1	1	1	4		5	1	0	1	1	1	0	0	1	0	0	0	0	0	0	0	1	0	0	0	0	0
Cal azo 133 2585428077	2585428077	Firmicutes	Clostridia	Eubacteriales	Thermohalobacteraceae	Caloranaerobacter	Caloranaerobacter azorensis	1121264	DSM 13643	Environmental	Aquatic	Hydrothermal vents	Marine	0	37666429	-32193604	2461935	2617		0	0	1	1	1	2	3		1	0	0	0	1	2	0	0	1	0	0	0	0	1	1	0	1	0	0	0	0	0
Can Aqu Mad 2675903689	2675903689	Actinobacteria	Actinomycetia	Micrococcales	Microbacteriaceae	Aquiluna	Candidatus Aquiluna sp. UB-MaderosW2red	1855377	UB-MaderosW2red	Environmental	Aquatic	Lake	Freshwater	0	-62663	-611769	1663804	1694		0	0	0	0	0	0	0		1	1	0	0	0	0	0	0	0	0	0	0	0	0	1	0	1	0	0	0	0	0
Can Kry und 2600255347	2600255347	Candidatus Kryptonia	unclassified	unclassified	unclassified	Candidatus Kryptobacter	Candidatus Kryptobacter tengchongensis	1643429	JGI-25	Environmental	Aquatic	Hot (42-90C)	Thermal springs	1079.51x	0	0	1666644	1676		1	0	0	0	0	0	1		3	0	0	1	0	0	0	0	0	0	0	0	0	0	1	0	0	0	0	0	0	0
Can Rut Cmm 639633019	639633019	Proteobacteria	Gammaproteobacteria	unclassified	unclassified	Candidatus Ruthia	Candidatus Ruthia magnifica	413404	Cm	Environmental	Aquatic	Unclassified	Marine	14x	98505	-1042999	1160782	1118		1	0	1	1	1	1	4		1	1	1	1	1	1	0	0	1	0	0	1	1	1	1	0	1	0	0	0	0	0
Can Wol und 2657245191	2657245191	Candidatus Parcubacteria	unclassified	unclassified	unclassified	unclassified	unclassified	221216	AG-138-I18	Environmental	Aquatic	Groundwater	Freshwater	0	443561	-1037647	493238	615		0	0	0	0	0	0	0		0	0	0	0	0	0	0	0	0	0	0	0	0	0	0	0	0	0	0	0	0	0
Cau sp K31 641522612	641522612	Proteobacteria	Alphaproteobacteria	Caulobacterales	Caulobacteraceae	Caulobacter	Caulobacter sp. K31	366602	K31	Environmental	Aquatic	Groundwater	Freshwater	13x	0	0	5889399	5499		3	0	1	1	1	1	4		10	1	1	3	1	1	0	0	1	0	0	0	0	1	1	0	1	0	0	0	0	0
Chi aqu 216 2524023225	2524023225	Proteobacteria	Betaproteobacteria	Neisseriales	Chromobacteriaceae	Chitinilyticum	Chitinilyticum aquatile	1121275	DSM 21506	Environmental	Aquatic	Pond	Freshwater	Unknown	22.68	120.48	3687463	3562		1	0	1	1	1	1	4		2	2	0	1	1	1	0	0	1	0	0	1	1	1	1	0	1	0	0	0	0	0
Chl bac scd 2737471659	2737471659	Chlorobi	unclassified	unclassified	unclassified	unclassified	Chlorobi bacterium	2268192	JGI_MCM14TBH085	Environmental	Aquatic	Lake	Freshwater	0	46041	-89686	1588425	1560		1	0	0	0	0	0	1		3	1	0	1	0	0	0	0	0	0	0	0	0	0	0	0	1	0	0	0	0	0
Chl chl Ca3 637000072	637000072	Chlorobi	Chlorobia	Chlorobiales	Chlorobiaceae	Chlorobium	Chlorobium chlorochromatii	340177	CaD3	Environmental	Aquatic	Lentic	Freshwater	0	531508714	130498302	2572079	2100		2	0	1	1	1	1	4		2	1	0	2	1	1	0	0	1	0	0	1	0	0	1	0	1	1	0	0	0	0
Chl bac und 2639762710	2639762710	Chloroflexi	unclassified	unclassified	unclassified	unclassified	Chloroflexi bacterium SCGC AB-629-P13	1131272	SCGC AB-629-P13	Environmental	Aquatic	Unclassified	Marine	0	18.17	-41.04	673011	683		0	0	0	0	0	0	0		2	1	0	0	0	0	0	0	0	0	0	0	0	0	1	0	1	0	0	0	0	0
Chl bac und 2663763555	2663763555	Chloroflexi	unclassified	unclassified	unclassified	unclassified	Chloroflexi bacterium SCGC AC-312_M19	1465412	SCGC AC-312_M19	Environmental	Aquatic	Unclassified	Marine	0	50	-145	982911	993		0	0	0	0	0	0	0		5	1	0	0	0	0	0	0	0	0	0	0	0	0	0	0	1	0	0	0	0	0
Chl aur fll 641228485	641228485	Chloroflexi	Chloroflexia	Chloroflexales	Chloroflexaceae	Chloroflexus	Chloroflexus aurantiacus	324602	J-10-fl	Environmental	Aquatic	Unclassified	Thermal springs	0	3523968	13904623	5258541	3914		0	0	0	0	0	0	0		8	1	0	0	0	0	0	0	0	0	0	0	0	1	1	0	2	0	0	0	0	0
Chr bac scd 2739367688	2739367688	Proteobacteria	Gammaproteobacteria	Chromatiales	unclassified	unclassified	Chromatiales bacterium	2026725	JGI 01_L11_1000m	Environmental	Aquatic	Oceanic	Marine	0	238525	1567669	1070886	1203		1	0	0	0	1	1	3		4	0	0	1	0	1	0	0	1	0	0	1	0	0	1	0	0	0	0	0	0	0
Clo nor 156 2634166320	2634166320	Bacteroidetes	Flavobacteriia	Flavobacteriales	Weeksellaceae	Cloacibacterium	Cloacibacterium normanense	237258	DSM 15886	Environmental	Aquatic	Unclassified	Unclassified	0	0	0	2736266	2608		0	0	0	0	0	0	0		2	2	0	0	0	0	0	0	0	0	0	0	0	0	1	0	1	0	0	0	0	0
Clo bac scd 2264867104	2264867104	Candidatus Cloacimonetes	unclassified	unclassified	unclassified	unclassified	Cloacimonetes bacterium SCGC AAA252-D03	1046952	SCGC AAA252-D03	Environmental	Aquatic	Saline	Non-marine Saline and Alkaline	0	49682207	-124005217	1017897	991		1	0	0	0	0	0	1		1	0	0	1	0	0	0	0	0	0	0	0	0	0	0	0	1	0	0	0	0	0
Clo bac scd 2264867116	2264867116	Candidatus Cloacimonetes	unclassified	unclassified	unclassified	unclassified	Cloacimonetes bacterium SCGC AAA252-N05	1046964	SCGC AAA252-N05	Environmental	Aquatic	Saline	Non-marine Saline and Alkaline	Unknown	49682207	-124005217	904050	881		2	0	0	0	0	0	1		0	0	0	2	0	0	0	0	0	0	0	0	0	0	0	0	0	0	0	0	0	0
Clo bac scd 2264867098	2264867098	Candidatus Cloacimonetes	unclassified	unclassified	unclassified	unclassified	Cloacimonetes bacterium SCGC AAA255-B16	1046974	SCGC AAA255-B16	Environmental	Aquatic	Saline	Non-marine Saline and Alkaline	0	49682207	-124005217	1071789	1015		0	0	0	0	0	0	0		0	0	0	0	0	0	0	0	0	0	0	0	0	0	0	0	0	0	0	0	0	0
Cog mar 283 2617270829	2617270829	Proteobacteria	Alphaproteobacteria	Rhodobacterales	Rhodobacteraceae	Cognatishimia	Cognatishimia maritima	870908	DSM 28223	Environmental	Aquatic	Unclassified	Marine	0	0	0	3284915	3348		1	0	1	1	1	1	4		4	2	1	1	1	1	0	0	1	0	0	1	0	1	1	1	1	1	0	0	0	0
Cog sed 285 2695421013	2695421013	Proteobacteria	Alphaproteobacteria	Rhodobacterales	Rhodobacteraceae	Cognatiyoonia	Cognatiyoonia sediminum	1508389	DSM 28715	Environmental	Aquatic	Unclassified	Marine	0	0	0	3257490	3333		0	0	0	0	0	0	0		2	2	1	0	0	0	0	0	0	0	0	0	0	1	1	1	1	0	0	0	0	0
Cox bac scd 2698537020	2698537020	Proteobacteria	Gammaproteobacteria	Legionellales	Coxiellaceae	unclassified	Coxiellaceae bacterium JGI CrystG Apr3-4-N4	2035138	JGI CrystG Apr3-4-N4	Environmental	Aquatic	Unclassified	Freshwater	0	389383	-1101354	516664	545		0	0	0	0	0	0	0		0	0	0	0	0	0	0	0	0	0	0	0	0	0	0	0	0	0	0	0	0	0
Cro cat 230 2556921666	2556921666	Bacteroidetes	Flavobacteriia	Flavobacteriales	Crocinitomicaceae	Crocinitomix	Crocinitomix catalasitica	1408433	ATCC 23190	Environmental	Aquatic	Intertidal zone	Marine	Unknown	0	0	4622888	4128		1	0	1	1	1	1	4		6	1	3	1	1	1	0	0	1	0	0	0	0	1	1	0	3	0	0	0	0	0
Cry roo 215 2844826561	2844826561	Actinobacteria	Actinomycetia	Micrococcales	Microbacteriaceae	Cryobacterium	Cryobacterium roopkundense	1001240	0	Environmental	Aquatic	Lentic	Freshwater	0	0	0	4531652	4334		0	0	0	0	0	0	0		7	0	0	0	0	0	0	0	0	0	0	0	0	0	1	0	2	0	0	0	0	0
Cur lan 149 2519103180	2519103180	Proteobacteria	Betaproteobacteria	Burkholderiales	Comamonadaceae	Curvibacter	Curvibacter lanceolatus	1265504	ATCC 14669	Environmental	Aquatic	Unclassified	Freshwater	Unknown	49.26	-123.12	6834651	6353		1	0	1	1	1	1	4		12	2	0	1	1	1	0	0	1	0	0	1	0	2	1	0	2	0	0	0	0	0
Cya gra 637 2508501011	2508501011	Cyanobacteria	unclassified	Synechococcales	Synechococcaceae	Cyanobium	Cyanobium gracile	292564	PCC 6307	Environmental	Aquatic	Lentic	Freshwater	0	0	0	3342364	3439		1	0	1	1	1	1	4		2	1	0	1	1	1	0	0	1	0	0	1	0	1	1	0	1	0	0	1	0	0
Cya sp 745 643348534	643348534	Cyanobacteria	unclassified	Oscillatoriales	Cyanothecaceae	Cyanothece	Cyanothece sp. PCC 7425	395961	PCC 7425	Environmental	Aquatic	Agricultural field	Freshwater	0	0	0	5786110	5481		1	0	0	0	1	1	3		3	1	0	1	0	1	0	0	1	0	0	0	0	1	1	0	2	0	0	0	0	0
Cyt bac scd 2740891944	2740891944	Bacteroidetes	Cytophagia	Cytophagales	unclassified	unclassified	Cytophagales bacterium	2053541	SCGC AG-485_J19	Environmental	Aquatic	Unclassified	Marine	0	-223933	140318	717765	616		0	0	0	0	0	0	0		0	0	0	0	0	0	0	0	0	0	0	0	0	0	1	0	0	0	0	0	0	0
Cyt bac scd 2731639244	2731639244	Bacteroidetes	Cytophagia	Cytophagales	unclassified	unclassified	Cytophagales bacterium	2053541	SCGC AG-487_P18	Environmental	Aquatic	Unclassified	Marine	0	-36.45	-73	1616199	1379		0	0	0	0	0	0	0		2	1	2	0	0	0	0	0	0	0	0	0	0	1	0	0	0	0	0	0	0	0
Dac sal 835 2509276056	2509276056	Cyanobacteria	unclassified	Synechococcales	Synechococcaceae	Dactylococcopsis	Dactylococcopsis salina	13035	PCC 8305	Environmental	Aquatic	Lentic	Freshwater	0	0	0	3781008	3685		1	0	0	0	1	1	3		1	1	0	1	0	1	0	0	1	0	0	0	0	1	1	0	2	0	0	0	0	0
Def SAR scd 2721755955	2721755955	Deferribacteres	Deferribacteres	Deferribacterales	unclassified	unclassified	Deferribacterales bacterium JGI 01_J17	2505796	JGI 01_J17	Environmental	Aquatic	Oceanic	Marine	0	227519	158007	451705	406		0	0	0	0	0	0	0		0	0	0	0	0	0	0	0	0	0	0	0	0	0	0	0	0	0	0	0	0	0
Deh bac scd 2708742478	2708742478	Chloroflexi	Dehalococcoidia	unclassified	unclassified	unclassified	Dehalococcoidia bacterium SCGC AG-200-G22	2012738	SCGC AG-200-G22	Environmental	Aquatic	Oceanic	Marine	0	733608	0.2108	1803125	1818		0	0	0	0	0	0	0		5	0	0	0	0	0	0	0	0	0	0	0	0	0	1	0	2	0	0	0	0	0
Deh bac scd 2708742510	2708742510	Chloroflexi	Dehalococcoidia	unclassified	unclassified	unclassified	Dehalococcoidia bacterium SCGC AG-205-E11	2012744	SCGC AG-205-E11	Environmental	Aquatic	Oceanic	Marine	0	733608	0.2108	1021989	1159		0	0	0	0	0	0	0		3	0	0	0	0	0	0	0	0	0	0	0	0	0	0	0	0	0	0	0	0	0
Deh bac scd 2710724129	2710724129	Chloroflexi	Dehalococcoidia	unclassified	unclassified	unclassified	Dehalococcoidia bacterium SCGC AG-205-F19	2012746	SCGC AG-205-F19	Environmental	Aquatic	Oceanic	Marine	0	733608	0.2108	339496	389		0	0	0	0	0	0	0		0	0	0	0	0	0	0	0	0	0	0	0	0	0	0	0	0	0	0	0	0	0
Deh bac scd 2706794988	2706794988	Chloroflexi	Dehalococcoidia	unclassified	unclassified	unclassified	Dehalococcoidia bacterium SCGC AG-205-K13	2012760	SCGC AG-205-K13	Environmental	Aquatic	Oceanic	Marine	0	733608	0.2108	2362500	2233		0	0	0	0	0	0	0		6	0	0	0	0	0	0	0	0	0	0	0	0	0	1	0	2	0	0	0	0	0
Deh bac scd 2706794990	2706794990	Chloroflexi	Dehalococcoidia	unclassified	unclassified	unclassified	Dehalococcoidia bacterium SCGC AG-205-K17	2012761	SCGC AG-205-K17	Environmental	Aquatic	Oceanic	Marine	0	733608	0.2108	1733029	1806		0	0	0	0	0	0	0		6	0	0	0	0	0	0	0	0	0	0	0	0	0	1	0	2	0	0	0	0	0
Deh bac scd 2708742490	2708742490	Chloroflexi	Dehalococcoidia	unclassified	unclassified	unclassified	Dehalococcoidia bacterium SCGC AG-205-N23	2012770	SCGC AG-205-N23	Environmental	Aquatic	Oceanic	Marine	0	733608	0.2108	220492	234		0	0	0	0	0	0	0		1	0	0	0	0	0	0	0	0	0	0	0	0	0	0	0	1	0	0	0	0	0
Deh bac scd 2708742494	2708742494	Chloroflexi	Dehalococcoidia	unclassified	unclassified	unclassified	Dehalococcoidia bacterium SCGC AG-206-P14	2012777	SCGC AG-206-P14	Environmental	Aquatic	Oceanic	Marine	0	733608	0.2108	1520123	1610		0	0	0	0	0	0	0		17	0	0	0	0	0	0	0	0	0	0	0	0	0	1	0	1	0	0	0	0	0
Des haf AA 2516653041	2516653041	Firmicutes	Clostridia	Eubacteriales	Peptococcaceae	Desulfitobacterium	Desulfitobacterium hafniense	872024	TCP-A	Environmental	Aquatic	Lotic	Freshwater	Unknown	0	0	4967232	4877		0	0	0	0	0	3	1		5	0	0	0	0	3	0	0	0	0	0	0	0	1	1	0	1	0	0	0	0	0
Des phe 334 2616644807	2616644807	Proteobacteria	Deltaproteobacteria	Desulfobacterales	Desulfobacteraceae	Desulfobacula	Desulfobacula phenolica	90732	DSM 3384	Environmental	Aquatic	Oceanic	Marine	0	45434	12338	4871344	4292		1	0	1	1	1	2	4		6	0	0	1	1	2	0	0	1	0	0	0	0	0	2	0	4	0	0	0	0	0
Des sp und 2698537076	2698537076	Proteobacteria	Deltaproteobacteria	Desulfobacterales	Desulfobacteraceae	Desulfococcus	Desulfococcus sp. JGI CrystG Aug08-2-N21	2035224	JGI CrystG Aug08-2-N21	Environmental	Aquatic	Unclassified	Freshwater	0	389383	-1101354	451769	545		0	0	0	0	0	0	0		0	0	0	0	0	0	0	0	0	0	0	0	0	0	0	0	0	0	0	0	0	0
Des vex 175 2541046937	2541046937	Proteobacteria	Deltaproteobacteria	Desulfovibrionales	Desulfovibrionaceae	Desulfocurvus	Desulfocurvus vexinensis	1121406	DSM 17965	Environmental	Aquatic	Groundwater	Freshwater	Unknown	48.87	12086	3632731	3372		1	0	1	1	1	2	4		1	0	0	1	1	2	0	0	1	0	0	2	0	1	1	0	1	0	0	0	0	0
Des nor 171 2675903163	2675903163	Proteobacteria	Deltaproteobacteria	Desulfovibrionales	Desulfomicrobiaceae	Desulfomicrobium	Desulfomicrobium norvegicum	52561	DSM 1741	Environmental	Aquatic	Unclassified	Marine	0	0	0	4352996	3887		1	0	1	1	1	1	4		3	1	2	1	1	1	0	0	1	0	0	0	0	3	1	0	5	0	0	0	0	0
Des pro 171 2861192947	2861192947	Proteobacteria	Deltaproteobacteria	Desulfobacterales	Desulfobacteraceae	Desulfosalsimonas	Desulfosalsimonas propionicica	332175	0	Environmental	Aquatic	Hypersaline	Non-marine Saline and Alkaline	0	0	0	4022696	3666		1	0	1	1	0	3	3		6	0	2	1	1	3	0	0	0	0	0	0	0	1	2	0	4	0	0	0	0	0
Des cal 227 2788499819	2788499819	Proteobacteria	Deltaproteobacteria	Syntrophobacterales	Syntrophobacteraceae	Desulfosoma	Desulfosoma caldarium	610254	0	Environmental	Aquatic	Unclassified	Thermal springs	0	0	0	3423351	3155		0	0	0	0	0	1	1		3	0	0	0	0	1	0	0	0	0	0	0	0	1	1	0	1	0	0	0	0	0
Des bas 165 2524023158	2524023158	Proteobacteria	Deltaproteobacteria	Desulfovibrionales	Desulfovibrionaceae	Maridesulfovibrio	Maridesulfovibrio bastinii	1121441	DSM 16055	Environmental	Aquatic	Groundwater	Freshwater	Unknown	0	0	3914691	3552		1	0	2	2	1	2	4		1	1	0	1	2	2	0	0	1	0	0	1	0	1	1	0	1	0	0	0	0	0
Des fru JJJ 648276636	648276636	Proteobacteria	Deltaproteobacteria	Desulfovibrionales	Desulfovibrionaceae	Desulfovibrio	Desulfovibrio fructosivorans	596151	JJ	Environmental	Aquatic	Oceanic	Marine	30x	0	0	4673595	4210		1	0	1	1	1	3	4		1	1	0	1	1	3	0	0	1	0	0	1	0	1	1	0	1	0	0	0	0	0
Des ino 101 2524614631	2524614631	Proteobacteria	Deltaproteobacteria	Desulfovibrionales	Desulfovibrionaceae	Desulfovibrio	Desulfovibrio inopinatus	1121453	DSM 10711	Environmental	Aquatic	Coastal	Marine	Unknown	45441947	12315745	5767550	5097		1	0	0	0	0	3	2		2	1	2	1	0	3	0	0	0	0	0	1	1	2	1	0	3	0	0	0	0	0
Des lit 113 2582580730	2582580730	Proteobacteria	Deltaproteobacteria	Desulfovibrionales	Desulfovibrionaceae	Desulfovibrio	Desulfovibrio litoralis	1121455	DSM 11393	Environmental	Aquatic	Unclassified	Sediment	0	53152999	13023591	2741424	2410		0	0	0	0	0	0	0		3	1	1	0	0	0	0	0	0	0	0	0	0	2	1	0	3	0	0	0	0	0
Des alk AH2 646564528	646564528	Proteobacteria	Deltaproteobacteria	Desulfobacterales	Desulfobulbaceae	Desulfurivibrio	Desulfurivibrio alkaliphilus	589865	AHT2	Environmental	Aquatic	Alkaline	Non-marine Saline and Alkaline	0	30418502	30333323	3097763	2732		1	0	1	1	1	1	4		3	0	3	1	1	1	0	0	1	0	0	1	0	2	2	0	4	0	0	0	0	0
Des bac scd 2721755853	2721755853	Proteobacteria	Deltaproteobacteria	Desulfuromonadales	unclassified	unclassified	Desulfuromonadales bacterium	2099678	JGI 02_F19	Environmental	Aquatic	Oceanic	Marine	0	227897	157919	722442	799		1	0	1	1	1	1	4		2	0	0	1	1	1	0	0	1	0	0	0	0	1	1	0	0	0	0	0	0	0
Dic the 502 2728369273	2728369273	Proteobacteria	Alphaproteobacteria	Hyphomicrobiales	Hyphomicrobiaceae	Dichotomicrobium	Dichotomicrobium thermohalophilum	933063	DSM 5002	Environmental	Aquatic	Lentic	Freshwater	0	0	0	2988045	2829		0	0	0	0	0	0	0		2	3	1	0	0	0	0	0	0	0	0	0	0	1	1	0	1	0	0	0	0	0
Dic sp 44 2642422591	2642422591	Dictyoglomi	Dictyoglomia	Dictyoglomales	Dictyoglomaceae	Dictyoglomus	Dictyoglomus sp.	28205	OB1-4	Environmental	Aquatic	Unclassified	Thermal springs	0	446100594	-1104388217	1807861	1825		0	0	0	0	0	1	1		2	1	0	0	0	1	0	0	0	0	0	0	0	1	1	0	1	0	0	0	0	0
Die sp 207 2849366641	2849366641	Actinobacteria	Actinomycetia	Corynebacteriales	Dietziaceae	Dietzia	Dietzia sp. MeA6-2017	2723105	0	Environmental	Aquatic	Lake	Freshwater	0	444111	-1103163	3865648	3717		2	0	1	1	0	1	3		6	0	0	2	1	1	0	0	0	0	0	0	0	0	1	0	0	0	0	0	0	0
Dra ori 257 2693429902	2693429902	Bacteroidetes	Bacteroidia	Marinilabiliales	Prolixibacteraceae	Draconibacterium	Draconibacterium orientale	1168034	DSM 25947	Environmental	Aquatic	Sediment	Marine	0	0	0	5073141	4150		0	0	0	0	0	1	1		2	1	0	0	0	1	0	0	0	0	0	0	0	0	1	0	2	0	0	0	0	0
Dya kor 198 2622736476	2622736476	Bacteroidetes	Cytophagia	Cytophagales	Cytophagaceae	Dyadobacter	Dyadobacter koreensis	408657	DSM 19938	Environmental	Aquatic	Unclassified	Unclassified	0	0	0	7340093	6200		0	0	0	0	0	0	0		4	1	3	0	0	0	0	0	0	0	0	0	0	1	1	0	3	0	0	0	0	0
Ech vie 176 2509276020	2509276020	Bacteroidetes	Cytophagia	Cytophagales	Cyclobacteriaceae	Echinicola	Echinicola vietnamensis	390884	KMM 6221, DSM 17526	Environmental	Aquatic	Unclassified	Aquaculture	0	12230558	109201183	5608040	4684		1	0	1	1	1	1	4		2	1	0	1	1	1	0	0	1	0	0	0	0	0	1	0	2	0	0	0	0	0
Ect mon M99 2681812864	2681812864	Proteobacteria	Gammaproteobacteria	Chromatiales	Ectothiorhodospiraceae	Ectothiorhodosinus	Ectothiorhodosinus mongolicus	233100	M9	Environmental	Aquatic	Unclassified	Sediment	0	0	0	1990961	1910		1	0	1	1	1	1	4		2	1	0	1	1	1	0	0	1	0	0	1	1	1	1	0	1	0	0	0	0	0
Ect hal 515 2508501110	2508501110	Proteobacteria	Gammaproteobacteria	Chromatiales	Ectothiorhodospiraceae	Ectothiorhodospira	Ectothiorhodospira haloalkaliphila	765873	51/7, ATCC 51935	Environmental	Aquatic	Unclassified	Non-marine Saline and Alkaline	Unknown	304166	30333	3448426	3281		1	0	1	1	1	2	4		1	2	0	1	1	2	0	0	1	0	0	1	1	1	1	0	1	0	0	0	0	0
Ect mag 77 2675903141	2675903141	Proteobacteria	Gammaproteobacteria	Chromatiales	Ectothiorhodospiraceae	Ectothiorhodospira	Ectothiorhodospira magna	867345	B7-7	Environmental	Aquatic	Unclassified	Unclassified	0	0	0	2721342	2533		1	0	1	1	1	2	4		2	2	0	1	1	2	0	0	1	0	0	1	1	1	1	0	1	0	0	0	0	0
Elu bac und 2654588186	2654588186	Elusimicrobia	unclassified	unclassified	unclassified	unclassified	Elusimicrobia bacterium	2030800	AD-967-P04	Environmental	Aquatic	Groundwater	Freshwater	0	-28378333	23445833	841355	892		0	0	0	0	0	0	0		0	0	0	0	0	0	0	0	0	0	0	0	0	0	1	0	0	0	0	0	0	0
Elu bac scd 2657245187	2657245187	Elusimicrobia	unclassified	unclassified	unclassified	unclassified	Elusimicrobia bacterium	2030800	AG-128-K21	Environmental	Aquatic	Groundwater	Freshwater	0	364202	-1163233	512724	443		0	0	0	0	0	0	0		1	0	0	0	0	0	0	0	0	0	0	0	0	0	0	0	0	0	0	0	0	0
Elu bac scd 2698537039	2698537039	Elusimicrobia	unclassified	unclassified	unclassified	unclassified	Elusimicrobia bacterium JGI CrystG Apr3-4-M4	2035143	JGI CrystG Apr3-4-M4	Environmental	Aquatic	Unclassified	Freshwater	0	389383	-1101354	251407	264		0	0	0	0	0	0	0		0	0	0	0	0	0	0	0	0	0	0	0	0	0	0	0	0	0	0	0	0	0
Eps bac scd 2700988643	2700988643	Proteobacteria	Epsilonproteobacteria	unclassified	unclassified	unclassified	Epsilonproteobacteria bacterium SCGC AD-311-E10	1449180	SCGC AD-311-E10	Environmental	Aquatic	Unclassified	Marine	0	57318	200511	342081	398		0	0	1	1	0	1	2		0	0	0	0	1	1	0	0	0	0	0	0	0	0	0	0	0	0	0	0	0	0
Ery cit H10 2927216419	2927216419	Proteobacteria	Alphaproteobacteria	Sphingomonadales	Erythrobacteraceae	Qipengyuania	Qipengyuania citrea	225971	0	Environmental	Aquatic	Unclassified	Marine	0	0	0	3204090	3164		2	0	1	1	1	1	4		3	1	0	2	1	1	0	0	1	0	0	0	0	1	1	0	1	0	0	0	0	0
Exi chi GI1 2561511227	2561511227	Firmicutes	Bacilli	Bacillales	unclassified	Exiguobacterium	Exiguobacterium chiriqhucha	1385984	GIC31	Environmental	Aquatic	Ice	Freshwater	0	72579583	-38459186	2974642	3110		0	0	0	0	0	0	0		5	1	0	0	0	0	0	0	0	0	0	0	0	1	1	0	1	0	0	0	0	0
Fer sed 237 2634166324	2634166324	Proteobacteria	Gammaproteobacteria	Alteromonadales	Ferrimonadaceae	Ferrimonas	Ferrimonas sediminum	718193	DSM 23317	Environmental	Aquatic	Unclassified	Sediment	0	0	0	4375383	4029		1	0	1	1	1	1	4		3	0	2	1	1	1	0	0	1	0	0	1	1	1	1	0	2	0	0	0	0	0
Fer sac PD1 2904611696	2904611696	Candidatus Fervidibacteria	unclassified	unclassified	unclassified	Candidatus Fervidibacter	Candidatus Fervidibacter sacchari	1448929	0	Environmental	Aquatic	Hot (42-90C)	Thermal springs	0	0	0	3984178	3787		0	0	0	0	0	0	0		3	1	0	0	0	0	0	0	0	0	0	0	0	1	1	0	1	0	0	0	0	0
Fer bac scd 2264867075	2264867075	Candidatus Fervidibacteria	unclassified	unclassified	unclassified	unclassified	Fervidibacteria bacterium JGI 0000001-D5	1052812	JGI 0000001-D5	Environmental	Aquatic	Hot (42-90C)	Thermal springs	Unknown	40661433	-11936625	586165	561		0	0	0	0	0	0	0		2	0	0	0	0	0	0	0	0	0	0	0	0	0	0	0	0	0	0	0	0	0
Fer bac scd 2264867076	2264867076	Candidatus Fervidibacteria	unclassified	unclassified	unclassified	unclassified	Fervidibacteria bacterium JGI 0000001-G10	1052813	JGI 0000001-G10	Environmental	Aquatic	Hot (42-90C)	Thermal springs	Unknown	40661433	-11936625	1013888	1048		0	0	0	0	0	0	0		4	1	0	0	0	0	0	0	0	0	0	0	0	0	1	0	0	0	0	0	0	0
Fer nod B11 640753026	640753026	Thermotogae	Thermotogae	Thermotogales	Fervidobacteriaceae	Fervidobacterium	Fervidobacterium nodosum	381764	Rt17-B1	Environmental	Aquatic	Unclassified	Thermal springs	11.5x	0	0	1948941	1847		0	0	0	0	0	2	1		2	0	0	0	0	2	0	0	0	0	0	0	0	1	1	0	1	0	0	0	0	0
Fil lac 214 2681813554	2681813554	Bacteroidetes	Chitinophagia	Chitinophagales	Chitinophagaceae	Filimonas	Filimonas lacunae	477680	DSM 21054	Environmental	Aquatic	Unclassified	Freshwater	0	0	0	7763674	6270		1	0	1	1	1	1	4		7	0	0	1	1	1	0	0	1	0	0	0	0	0	1	0	3	0	0	0	0	0
Fla bac scd 2721756040	2721756040	Bacteroidetes	Flavobacteriia	Flavobacteriales	Flavobacteriaceae	unclassified	Flavobacteriaceae bacterium JGI 02_E13	2035108	JGI 02_E13	Environmental	Aquatic	Oceanic	Marine	0	227897	1579194	489476	511		0	0	0	0	0	0	0		1	0	0	0	0	0	0	0	0	0	0	0	0	0	0	0	0	0	0	0	0	0
Fla bac scd 2747842480	2747842480	Bacteroidetes	Flavobacteriia	Flavobacteriales	Flavobacteriaceae	unclassified	Flavobacteriaceae bacterium JGI 02_N12	2035111	JGI 02_N12	Environmental	Aquatic	Oceanic	Marine	0	227897	1579194	215408	209		0	0	0	0	0	0	0		1	0	0	0	0	0	0	0	0	0	0	0	0	0	0	0	0	0	0	0	0	0
Fla bac scd 2698537059	2698537059	Bacteroidetes	Flavobacteriia	Flavobacteriales	Flavobacteriaceae	unclassified	Flavobacteriaceae bacterium JGI CrystG Aug08-2-K15	2035118	JGI CrystG Aug08-2-K15	Environmental	Aquatic	Unclassified	Freshwater	0	389383	-1101354	270240	304		0	0	0	0	0	0	0		1	0	0	0	0	0	0	0	0	0	0	0	0	0	0	0	1	0	0	0	0	0
Fla bac scd 2698537055	2698537055	Bacteroidetes	Flavobacteriia	Flavobacteriales	Flavobacteriaceae	unclassified	Flavobacteriaceae bacterium JGI CrystG Aug08-3-I19	2035119	JGI CrystG Aug08-3-I19	Environmental	Aquatic	Unclassified	Freshwater	0	389383	-1101354	416892	429		0	0	0	0	0	0	0		0	0	0	0	0	0	0	0	0	0	0	0	0	0	1	0	0	0	0	0	0	0
Fla sp 100 2886323693	2886323693	Bacteroidetes	Flavobacteriia	Flavobacteriales	Flavobacteriaceae	Flavobacterium	Flavobacterium sp. CG_9.10	2787729	0	Environmental	Aquatic	Ice	Freshwater	0	-771167	161667	3529796	3284		1	0	1	1	1	1	4		2	1	0	1	1	1	0	0	1	0	0	0	0	1	1	0	1	0	0	0	0	0
Fla bac scd 2721755927	2721755927	Bacteroidetes	Flavobacteriia	Flavobacteriales	unclassified	unclassified	Flavobacteriales bacterium JGI 02_C17	2739747	JGI 02_C17	Environmental	Aquatic	Oceanic	Marine	0	227897	157919	403934	423		0	0	0	0	0	0	0		2	0	0	0	0	0	0	0	0	0	0	0	0	0	1	0	0	0	0	0	0	0
Fle fle 673 2675903165	2675903165	Bacteroidetes	Cytophagia	Cytophagales	Flexibacteraceae	Flexibacter	Flexibacter flexilis	927664	DSM 6793	Environmental	Aquatic	Unclassified	Unclassified	0	0	0	4249974	3719		1	0	1	1	1	1	4		3	1	0	1	1	1	0	0	1	0	0	0	0	0	1	0	3	0	0	0	0	0
Flu taf 163 2503707007	2503707007	Bacteroidetes	Flavobacteriia	Flavobacteriales	Crocinitomicaceae	Fluviicola	Fluviicola taffensis	755732	RW262, DSM 16823	Environmental	Aquatic	Unclassified	Freshwater	351x Illumina, 23x pyrosequence	51481	-3.18	4633577	4131		1	0	1	1	1	1	4		4	1	3	1	1	1	0	0	1	0	0	0	0	1	1	0	2	0	0	0	0	0
GAL bac und 2634166204	2634166204	unclassified	unclassified	unclassified	unclassified	unclassified	uncultured bacterium	77133	JGI MDM2-000218CP-L14	Environmental	Aquatic	Sediment	Thermal springs	0	0	0	1232504	1213		0	0	0	0	0	0	0		0	0	0	0	0	0	0	0	0	0	0	0	0	0	1	0	2	0	0	0	0	0
GAL bac und 2645728155	2645728155	candidate division GAL15	unclassified	unclassified	unclassified	unclassified	candidate division GAL15 bacterium JGI MDM2-000218CP-D13	1955670	JGI MDM2-000218CP-D13	Environmental	Aquatic	Sediment	Thermal springs	0	0	0	358097	448		0	0	0	0	0	0	0		3	0	0	0	0	0	0	0	0	0	0	0	0	0	0	0	0	0	0	0	0	0
GAL bac und 2645728157	2645728157	unclassified	unclassified	unclassified	unclassified	unclassified	uncultured bacterium	77133	JGI MDM2-000218CP-M17	Environmental	Aquatic	Sediment	Thermal springs	0	0	0	414289	473		0	0	0	0	0	0	0		0	0	0	0	0	0	0	0	0	0	0	0	0	0	0	0	0	0	0	0	0	0
Gal sp und 2698536962	2698536962	Proteobacteria	Betaproteobacteria	Nitrosomonadales	Gallionellaceae	Gallionella	Gallionella sp. JGI CrystG Apr3-2-I8	1896234	JGI CrystG Apr3-2-I8	Environmental	Aquatic	Unclassified	Freshwater	0	389383	-1101354	110678	156		0	0	0	0	0	0	0		0	0	0	0	0	0	0	0	0	0	0	0	0	0	0	0	0	0	0	0	0	0
Gal sp scd 2698537035	2698537035	Proteobacteria	Betaproteobacteria	Nitrosomonadales	Gallionellaceae	Gallionella	Gallionella sp. JGI CrystG Aug02-3-E22	1896247	JGI CrystG Aug02-3-E22	Environmental	Aquatic	Unclassified	Freshwater	0	389383	-1101354	209579	239		0	0	1	1	0	0	1		0	0	0	0	1	0	0	0	0	0	0	0	0	0	0	0	0	0	0	0	0	0
Gal sp scd 2698537094	2698537094	Proteobacteria	Betaproteobacteria	Nitrosomonadales	Gallionellaceae	Gallionella	Gallionella sp. JGI CrystG Aug08-2-H13	1896258	JGI CrystG Aug08-2-H13	Environmental	Aquatic	Unclassified	Freshwater	0	389383	-1101354	243858	284		0	0	0	0	0	0	0		0	1	0	0	0	0	0	0	0	0	0	0	0	0	0	0	0	0	0	0	0	0
Gal sp und 2698537091	2698537091	Proteobacteria	Betaproteobacteria	Nitrosomonadales	Gallionellaceae	Gallionella	Gallionella sp. JGI CrystG Aug08-3-I5	1896262	JGI CrystG Aug08-3-I5	Environmental	Aquatic	Unclassified	Freshwater	0	389383	-1101354	579145	684		0	0	0	0	1	1	2		0	0	0	0	0	1	0	0	1	0	0	1	1	0	0	0	0	0	0	0	0	0
Gal sp und 2693430049	2693430049	Proteobacteria	Betaproteobacteria	Nitrosomonadales	Gallionellaceae	Gallionella	Gallionella sp. JGI CrystG Aug3-1-I19	1896291	JGI CrystG Aug3-1-I19	Environmental	Aquatic	Unclassified	Freshwater	0	389383	-1101354	417295	479		0	0	1	1	0	0	1		0	0	0	0	1	0	0	0	0	0	0	0	0	0	0	0	0	0	0	0	0	0
Gal sp und 2693430064	2693430064	Proteobacteria	Betaproteobacteria	Nitrosomonadales	Gallionellaceae	Gallionella	Gallionella sp. JGI CrystG Aug3-1-I7	1896290	JGI CrystG Aug3-1-I7	Environmental	Aquatic	Unclassified	Freshwater	0	389383	-1101354	353600	414		0	0	0	0	0	0	0		0	0	0	0	0	0	0	0	0	0	0	0	0	1	0	0	0	0	0	0	0	0
Gam bac scd 2698537128	2698537128	Proteobacteria	Gammaproteobacteria	unclassified	unclassified	unclassified	Gammaproteobacteria bacterium JGI CrystG Aug08-2-E13	2035144	JGI CrystG Aug08-2-E13	Environmental	Aquatic	Unclassified	Freshwater	0	389383	-1101354	429056	478		0	0	0	0	0	0	0		1	0	0	0	0	0	0	0	0	0	0	1	0	0	0	0	0	0	0	0	0	0
Gam bac und 2698537127	2698537127	Proteobacteria	Gammaproteobacteria	unclassified	unclassified	unclassified	Gammaproteobacteria bacterium JGI CrystG Aug08-2-E13	2035144	JGI CrystG Aug08-2-E13	Environmental	Aquatic	Unclassified	Freshwater	0	389383	-1101354	738652	856		0	0	0	0	0	0	0		1	0	0	0	0	0	0	0	0	0	0	1	0	0	0	0	0	0	0	0	0	0
Gam bac und 2639762707	2639762707	Proteobacteria	Gammaproteobacteria	unclassified	unclassified	unclassified	Gammaproteobacteria bacterium	1913989	SCGC AB-629-K02	Environmental	Aquatic	Unclassified	Marine	0	18.17	-41.04	450361	448		0	0	0	0	0	0	0		0	0	0	0	0	0	0	0	0	0	0	0	0	0	0	0	0	0	0	0	0	0
Gam bac und 2663763579	2663763579	Proteobacteria	Gammaproteobacteria	unclassified	unclassified	unclassified	Gammaproteobacteria bacterium SCGC AC-337_M13	1465448	SCGC AC-337_M13	Environmental	Aquatic	Unclassified	Marine	0	50	-145	878257	889		0	0	0	0	0	0	0		3	1	0	0	0	0	0	0	0	0	0	0	0	1	1	0	0	0	0	0	0	0
Gam bac scd 2731639238	2731639238	Proteobacteria	Gammaproteobacteria	unclassified	unclassified	unclassified	Gammaproteobacteria bacterium SCGC AG-485_A06	2135909	SCGC AG-485_A06	Environmental	Aquatic	Unclassified	Marine	0	-223933	140318	211504	210		0	0	0	0	0	0	0		0	0	0	0	0	0	0	0	0	0	0	0	0	0	0	0	0	0	0	0	0	0
Gel alg 128 2593339300	2593339300	Bacteroidetes	Flavobacteriia	Flavobacteriales	Flavobacteriaceae	Gelidibacter	Gelidibacter algens	49280	DSM 12408	Environmental	Aquatic	Oceanic	Marine	0	0	0	4459459	3903		1	0	1	1	1	1	4		3	2	1	1	1	1	0	0	1	0	0	0	0	2	1	0	1	0	0	0	0	0
Geo bem 162 642555129	642555129	Proteobacteria	Deltaproteobacteria	Desulfuromonadales	Geobacteraceae	Geobacter	Geobacter bemidjiensis	404380	Bem, DSM 16622	Environmental	Aquatic	Unclassified	Sediment	11x	47482959	-94879704	4615150	4090		0	0	1	1	1	1	3		2	1	0	0	1	1	0	0	1	0	0	1	1	1	1	0	1	0	0	0	0	0
Geo fer 148 2523231062	2523231062	Acidobacteria	Holophagae	Holophagales	Holophagaceae	Geothrix	Geothrix fermentans	1121920	DSM 14018	Environmental	Aquatic	Unclassified	Sediment	Unknown	32.93	-80008	3289813	2986		1	0	1	1	1	1	4		4	1	0	1	1	1	0	0	1	0	0	1	0	2	1	0	3	0	0	0	0	0
Gil sp scd 2698536986	2698536986	Bacteroidetes	Flavobacteriia	Flavobacteriales	Flavobacteriaceae	Gillisia	Gillisia sp. JGI CrystG Apr3-4-L8	1896242	JGI CrystG Apr3-4-L8	Environmental	Aquatic	Unclassified	Freshwater	0	389383	-1101354	215262	295		0	0	0	0	0	0	0		0	1	0	0	0	0	0	0	0	0	0	0	0	0	0	0	0	0	0	0	0	0
Glo sp 748 2503754017	2503754017	Cyanobacteria	unclassified	Chroococcales	Chroococcaceae	Gloeocapsa	Gloeocapsa sp. PCC 7428	1173026	PCC 7428	Environmental	Aquatic	Unclassified	Thermal springs	0	0	0	5882710	5304		1	0	1	1	1	1	4		3	1	0	1	1	1	0	0	1	0	0	0	0	1	1	0	3	0	0	0	0	0
Got bac scd 2657245205	2657245205	Candidatus Gottesmanbacteria	unclassified	unclassified	unclassified	unclassified	Candidatus Gottesmanbacteria bacterium	2282145	AG-138-M07	Environmental	Aquatic	Groundwater	Freshwater	0	443561	-1037647	230647	264		0	0	0	0	0	0	0		0	0	0	0	0	0	0	0	0	0	0	0	0	0	0	0	0	0	0	0	0	0
Gra lac 199 2519103189	2519103189	Firmicutes	Bacilli	Bacillales	Bacillaceae	Gracilibacillus	Gracilibacillus lacisalsi	1121929	DSM 19029	Environmental	Aquatic	Unclassified	Sediment	Unknown	42663168	8927025	4411374	4364		0	0	0	0	0	1	1		8	1	0	0	0	1	0	0	0	0	0	0	0	1	1	0	1	0	0	0	0	0
Gra bac und 2698536886	2698536886	Candidatus Gracilibacteria	unclassified	unclassified	unclassified	unclassified	Candidatus Gracilibacteria bacterium	2044595	JGI CrystG Apr3-4-F17	Environmental	Aquatic	Unclassified	Freshwater	0	389383	-1101354	143162	179		0	0	0	0	0	0	0		0	0	0	0	0	0	0	0	0	0	0	0	0	0	0	0	0	0	0	0	0	0
Gra bac und 2636415966	2636415966	Candidatus Gracilibacteria	unclassified	unclassified	unclassified	unclassified	Candidatus Gracilibacteria bacterium	2044595	SCGC AD-726-D11	Environmental	Aquatic	Hydrothermal vents	Marine	0	0	0	679462	739		0	0	0	0	0	0	0		0	0	0	0	0	0	0	0	0	0	0	0	0	0	0	0	0	0	0	0	0	0
Hal alb 455 2818991471	2818991471	Actinobacteria	Actinomycetia	Streptosporangiales	Nocardiopsaceae	Haloactinospora	Haloactinospora alba	405555	0	Environmental	Aquatic	Hypersaline	Non-marine Saline and Alkaline	0	0	0	4935250	4642		1	0	1	1	1	1	4		6	1	0	1	1	1	0	0	1	0	0	0	0	0	1	1	2	0	0	0	0	0
Hal ili 190 2582581268	2582581268	Proteobacteria	Gammaproteobacteria	Oceanospirillales	Halomonadaceae	Halomonas	Halomonas ilicicola	1121942	DSM 19980	Environmental	Aquatic	Salt crystallizer ponds	Non-marine Saline and Alkaline	0	38197	-0.555	3960292	3746		1	0	1	1	1	1	4		7	2	2	1	1	1	0	0	1	0	0	1	1	1	1	0	1	0	0	0	0	0
Hal lut 238 2518645611	2518645611	Proteobacteria	Gammaproteobacteria	Oceanospirillales	Halomonadaceae	Halomonas	Halomonas lutea	1121943	DSM 23508	Environmental	Aquatic	Saline	Non-marine Saline and Alkaline	Unknown	45.05	82977	4533090	4368		1	0	1	1	1	1	4		6	0	2	1	1	1	0	0	1	0	0	1	1	1	1	0	2	0	0	0	0	0
Hal sp TGa 2579779161	2579779161	Proteobacteria	Gammaproteobacteria	Oceanospirillales	Halomonadaceae	Halomonas	Halomonas sp. TG39a	1415755	TG39a	Environmental	Aquatic	Coastal	Marine	174.6x	0	0	4979193	4614		1	0	1	1	1	1	4		7	1	1	1	1	1	0	0	1	0	0	1	1	1	1	0	3	0	0	0	0	0
Hir mar 193 2519899518	2519899518	Proteobacteria	Alphaproteobacteria	Hyphomonadales	Hyphomonadaceae	Hirschia	Hirschia maritima	551275	DSM 19733	Environmental	Aquatic	Unclassified	Marine	Unknown	33564	126761	3351270	3132		1	0	1	1	1	1	4		5	1	3	1	1	1	0	0	1	0	0	0	0	0	1	0	2	0	0	0	0	0
Hug ros 956 2523533540	2523533540	Bacteroidetes	Cytophagia	Cytophagales	Bernardetiaceae	Hugenholtzia	Hugenholtzia roseola	1121903	DSM 9546	Environmental	Aquatic	Unclassified	Thermal springs	Unknown	13058	-85.06	4259453	3444		1	0	1	1	1	1	4		3	1	0	1	1	1	0	0	1	0	0	0	0	0	1	0	1	0	0	0	0	0
Hyd cal 160 2681812961	2681812961	Aquificae	Aquificae	Aquificales	Aquificaceae	Hydrogenivirga	Hydrogenivirga caldilitoris	246264	DSM 16510	Environmental	Aquatic	Unclassified	Thermal springs	0	31.59	130.56	1753429	1948		1	0	1	1	1	2	4		2	1	0	1	1	2	0	1	1	0	0	1	1	1	1	0	1	0	0	0	0	0
Hyd kue 120 2540341246	2540341246	Proteobacteria	Gammaproteobacteria	Thiotrichales	Piscirickettsiaceae	Hydrogenovibrio	Hydrogenovibrio kuenenii	1168067	DSM 12350	Environmental	Aquatic	Coastal	Marine	0	53480731	8202859	2452457	2289		1	0	1	1	1	1	4		3	1	2	1	1	1	0	0	1	0	0	1	1	1	1	0	1	0	0	0	0	0
Hym dae 214 2582581872	2582581872	Bacteroidetes	Cytophagia	Cytophagales	Hymenobacteraceae	Hymenobacter	Hymenobacter daecheongensis	1121955	DSM 21074	Environmental	Aquatic	Unclassified	Sediment	0	364828	1274804	4385746	3765		2	0	1	1	1	1	4		3	1	0	2	1	1	0	0	1	0	0	0	0	0	1	0	1	0	0	0	0	0
Ign bac und 2698537021	2698537021	Ignavibacteriae	Ignavibacteria	Ignavibacteriales	Ignavibacteriaceae	unclassified	Ignavibacteriaceae bacterium JGI CrystG Apr3-1-J4	2505909	JGI CrystG Apr3-1-J4	Environmental	Aquatic	Unclassified	Freshwater	0	389383	-1101354	1635392	1593		1	0	0	0	0	0	1		2	0	0	1	0	0	0	0	0	0	0	0	0	0	0	0	1	0	0	0	0	0
Ign bac scd 2693430052	2693430052	Ignavibacteriae	Ignavibacteria	Ignavibacteriales	unclassified	unclassified	Ignavibacteriales bacterium	2049428	JGI CrystG Aug3-1-B21	Environmental	Aquatic	Unclassified	Freshwater	0	389383	-1101354	308963	322		1	0	0	0	0	0	1		1	0	0	1	0	0	0	0	0	0	0	0	0	0	0	0	0	0	0	0	0	0
Ign bac und 2693430051	2693430051	Ignavibacteriae	Ignavibacteria	Ignavibacteriales	unclassified	unclassified	Ignavibacteriales bacterium	2049428	JGI CrystG Aug3-1-B21	Environmental	Aquatic	Unclassified	Freshwater	0	389383	-1101354	1746761	1745		1	0	0	0	0	1	2		2	0	0	1	0	1	0	0	0	0	0	0	0	0	1	0	0	0	0	0	0	0
Ilu flu 186 2772190982	2772190982	Actinobacteria	Acidimicrobiia	Acidimicrobiales	Ilumatobacteraceae	Ilumatobacter	Ilumatobacter fluminis	467091	DSM 18936	Environmental	Aquatic	Unclassified	Sediment	0	0	0	4775416	4340		0	0	0	0	0	0	0		5	1	0	0	0	0	0	0	0	0	0	0	1	1	1	1	1	0	0	0	0	0
Jan hel 148 2622736446	2622736446	Proteobacteria	Alphaproteobacteria	Rhodobacterales	Roseobacteraceae	Jannaschia	Jannaschia helgolandensis	188906	DSM 14858	Environmental	Aquatic	Unclassified	Marine	0	0	0	3562860	3608		0	0	0	0	0	0	0		6	3	1	0	0	0	0	0	0	0	0	0	0	1	1	0	1	0	0	0	0	0
Jan rub 169 2622736430	2622736430	Proteobacteria	Alphaproteobacteria	Rhodobacterales	Roseobacteraceae	Jannaschia	Jannaschia rubra	282197	DSM 16279	Environmental	Aquatic	Unclassified	Unclassified	0	0	0	3552645	3555		0	0	0	0	0	0	0		5	2	1	0	0	0	0	0	0	0	0	0	0	1	1	0	1	0	0	0	0	0
Jan sp 677 2747843224	2747843224	Proteobacteria	Betaproteobacteria	Burkholderiales	Oxalobacteraceae	Janthinobacterium	Janthinobacterium sp. 67	2035207	67	Environmental	Aquatic	Lake	Freshwater	0	0	0	6446548	5870		2	0	1	1	1	1	4		3	2	0	2	1	1	0	0	1	0	0	1	0	1	1	0	1	0	0	0	0	0
Jej pal 215 2728369277	2728369277	Bacteroidetes	Flavobacteriia	Flavobacteriales	Flavobacteriaceae	Jejuia	Jejuia pallidilutea	504487	DSM 21165	Environmental	Aquatic	Unclassified	Marine	0	33.51	126.52	4110363	3547		0	0	0	0	0	0	0		2	2	0	0	0	0	0	0	0	0	0	0	0	1	1	0	1	0	0	0	0	0
Kai geu 189 2928557508	2928557508	Proteobacteria	Alphaproteobacteria	Hyphomicrobiales	Kaistiaceae	Kaistia	Kaistia geumhonensis	410839	0	Environmental	Aquatic	Lotic	Freshwater	0	0	0	4587821	4397		0	0	0	0	0	0	0		9	2	1	0	0	0	0	0	0	0	0	0	0	2	1	0	3	0	0	0	0	0
Kan aqu 161 2515154212	2515154212	Proteobacteria	Gammaproteobacteria	Oceanospirillales	Kangiellaceae	Kangiella	Kangiella aquimarina	261965	DSM 16071	Environmental	Aquatic	Oceanic	Marine	Unknown	0	0	2681803	2546		1	0	1	1	1	1	4		3	0	2	1	1	1	0	0	1	0	0	1	1	1	1	0	2	0	0	0	0	0
Kor per 251 2734482288	2734482288	Bacteroidetes	Flavobacteriia	Flavobacteriales	Flavobacteriaceae	Kordia	Kordia periserrulae	701523	DSM 25731	Environmental	Aquatic	Unclassified	Marine	0	0	0	4725576	4128		1	0	1	1	1	1	4		2	1	0	1	1	1	0	0	1	0	0	0	0	0	1	0	1	0	0	0	0	0
Kri aqu 196 2622736525	2622736525	Bacteroidetes	Flavobacteriia	Flavobacteriales	Flavobacteriaceae	Kriegella	Kriegella aquimaris	192904	DSM 19886	Environmental	Aquatic	Unclassified	Marine	0	0	0	6057242	5014		1	0	1	1	1	1	4		8	1	3	1	1	1	0	0	1	0	0	0	0	2	1	0	2	0	0	0	0	0
Lab mar 173 2731639218	2731639218	Proteobacteria	Alphaproteobacteria	Hyphomicrobiales	Stappiaceae	Labrenzia	Labrenzia marina	281252	DSM 17023	Environmental	Aquatic	Unclassified	Marine	0	0	0	6057182	5488		0	0	0	0	0	0	0		5	3	1	0	0	0	0	0	0	0	0	0	1	1	1	0	2	0	0	0	0	0
Lab wis 199 2928284429	2928284429	Proteobacteria	Alphaproteobacteria	Hyphomicrobiales	Xanthobacteraceae	Labrys	Labrys wisconsinensis	425677	0	Environmental	Aquatic	Unclassified	Unclassified	0	0	0	8926997	8585		1	0	0	0	0	0	1		32	2	1	1	0	0	0	0	0	0	0	0	0	1	1	0	2	0	0	0	0	0
Lac sed 453 2728369511	2728369511	Firmicutes	Bacilli	Bacillales	Thermoactinomycetaceae	Laceyella	Laceyella sediminis	573074	RHA1	Environmental	Aquatic	Unclassified	Thermal springs	0	44280	98.47	3392166	3513		1	1	1	2	1	1	4		4	0	0	1	1	1	0	0	1	0	0	2	0	1	1	0	1	0	0	0	0	0
Leg gee 217 2556921651	2556921651	Proteobacteria	Gammaproteobacteria	Legionellales	Legionellaceae	Legionella	Legionella geestiana	1122161	DSM 21217	Environmental	Aquatic	Drinking water	Freshwater	Unknown	51.51	-0.12	2519840	2325		1	0	1	1	1	1	4		1	1	2	1	1	1	0	0	1	0	0	1	1	1	1	0	3	0	0	0	0	0
Leg qui 216 2599185259	2599185259	Proteobacteria	Gammaproteobacteria	Legionellales	Legionellaceae	Legionella	Legionella quinlivanii	1122167	DSM 21216	Environmental	Aquatic	Unclassified	Unclassified	0	0	0	3640000	3192		1	0	1	1	1	1	4		1	2	2	1	1	1	0	0	1	0	0	1	1	1	1	0	3	0	0	0	0	0
Lei cae 244 2512047087	2512047087	Proteobacteria	Alphaproteobacteria	Rhodobacterales	Roseobacteraceae	Leisingera	Leisingera caerulea	999549	DSM 24564	Environmental	Aquatic	Coastal	Marine	Unknown	44.37	34547	5344419	5335		1	0	1	1	1	1	4		5	2	1	1	1	1	0	0	1	0	0	1	1	1	1	0	1	1	0	0	0	0
Len per 220 2651870107	2651870107	Firmicutes	Bacilli	Bacillales	Bacillaceae	Lentibacillus	Lentibacillus persicus	640948	DSM 22530	Environmental	Aquatic	Hypersaline	Non-marine Saline and Alkaline	0	0	0	3314552	3429		0	0	0	0	0	0	0		9	1	0	0	0	0	0	0	0	0	0	0	0	1	1	0	2	0	0	0	0	0
Lep cho 66 641522635	641522635	Proteobacteria	Betaproteobacteria	Burkholderiales	unclassified	Leptothrix	Leptothrix cholodnii	395495	SP-6	Environmental	Aquatic	Unclassified	Unclassified	0	42444589	-76499268	4909403	4420		1	0	1	1	1	1	4		3	2	1	1	1	1	0	0	1	0	0	1	0	1	1	0	1	0	0	0	0	0
Lew aqu 107 2831038743	2831038743	Bacteroidetes	Saprospiria	Saprospirales	Lewinellaceae	Lewinella	Lewinella aquimaris	1835722	0	Environmental	Aquatic	Unclassified	Marine	0	0	0	4780571	3816		1	0	1	1	1	1	4		6	1	0	1	1	1	0	0	1	0	0	0	0	0	1	0	1	0	0	0	0	0
Lew coh 239 2515154030	2515154030	Bacteroidetes	Saprospiria	Saprospirales	Lewinellaceae	Lewinella	Lewinella cohaerens	1122176	DSM 23179	Environmental	Aquatic	Intertidal zone	Marine	Unknown	43483	-1558	7298817	5640		1	0	1	1	1	1	4		4	1	0	1	1	1	0	0	1	0	0	0	0	1	1	0	1	0	0	0	0	0
Lim sp scd 2739367523	2739367523	Proteobacteria	Betaproteobacteria	Burkholderiales	Comamonadaceae	Limnohabitans	Limnohabitans sp. JGI_MCM14ME184	2664011	JGI_MCM14ME184	Environmental	Aquatic	Lake	Freshwater	0	43099	-89405	356763	383		0	0	0	0	0	0	0		0	0	0	0	0	0	0	0	0	0	0	0	0	0	0	0	0	0	0	0	0	0
Lim sp scd 2739367531	2739367531	Proteobacteria	Betaproteobacteria	Burkholderiales	Comamonadaceae	Limnohabitans	Limnohabitans sp. JGI_MCM14ME254	2664012	JGI_MCM14ME254	Environmental	Aquatic	Lake	Freshwater	0	43099	-89405	399261	450		0	0	0	0	0	0	0		2	0	0	0	0	0	0	0	0	0	0	0	0	0	0	0	0	0	0	0	0	0
Lit tae 228 2770939549	2770939549	Proteobacteria	Alphaproteobacteria	Maricaulales	Robiginitomaculaceae	Litorimonas	Litorimonas taeanensis	568099	DSM 22008	Environmental	Aquatic	Intertidal zone	Marine	0	0	0	2778231	2635		1	0	0	0	0	1	2		2	1	1	1	0	1	0	0	0	0	0	0	0	1	1	0	1	0	0	0	0	0
Lut aga 290 2724679779	2724679779	Bacteroidetes	Flavobacteriia	Flavobacteriales	Flavobacteriaceae	Lutibacter	Lutibacter agarilyticus	1109740	DSM 29150	Environmental	Aquatic	Unclassified	Marine	0	0	0	4101932	3456		0	0	0	0	0	0	0		2	1	0	0	0	0	0	0	0	0	0	0	0	0	1	0	1	0	0	0	0	0
Lut mar 240 2622736611	2622736611	Bacteroidetes	Flavobacteriia	Flavobacteriales	Flavobacteriaceae	Lutibacter	Lutibacter maritimus	593133	DSM 24450	Environmental	Aquatic	Unclassified	Sediment	0	0	0	3484703	3147		0	0	0	0	0	0	0		3	1	0	0	0	0	0	0	0	0	0	0	0	0	1	0	1	0	0	0	0	0
Lut sae 280 2675903213	2675903213	Proteobacteria	Alphaproteobacteria	Rhodobacterales	Roseobacteraceae	Lutimaribacter	Lutimaribacter saemankumensis	490829	DSM 28010	Environmental	Aquatic	Unclassified	Sediment	0	0	0	3772513	3818		0	0	0	0	0	0	0		5	2	1	0	0	0	0	0	0	0	0	0	0	1	1	1	1	0	0	0	0	0
Mag mar 11 639633036	639633036	Proteobacteria	Alphaproteobacteria	Magnetococcales	Magnetococcaceae	Magnetococcus	Magnetococcus marinus	156889	MC-1	Environmental	Aquatic	Neritic zone	Marine	16x	41476883	-71426451	4719581	3823		1	0	1	1	1	1	4		1	1	0	1	1	1	0	0	1	0	0	2	1	1	1	0	1	0	0	0	0	0
Mam alb 264 2593339298	2593339298	Proteobacteria	Alphaproteobacteria	Rhodobacterales	Rhodobacteraceae	Mameliella	Mameliella alba	561184	DSM 26384	Environmental	Aquatic	Unclassified	Marine	0	0	0	5264808	5176		0	0	0	0	0	0	0		7	2	1	0	0	0	0	0	0	0	0	0	0	1	1	1	1	0	0	0	0	0
Mar sal 268 644736353	644736353	Proteobacteria	Deltaproteobacteria	Desulfovibrionales	Desulfovibrionaceae	Maridesulfovibrio	Maridesulfovibrio salexigens	526222	DSM 2638	Environmental	Aquatic	Unclassified	Sediment	0	0	0	4289847	3937		1	0	1	1	1	3	4		4	1	1	1	1	3	0	0	1	0	0	1	0	2	1	0	4	0	0	0	0	0
Mar asi 185 2816332116	2816332116	Actinobacteria	Actinomycetia	Micrococcales	Intrasporangiaceae	Marihabitans	Marihabitans asiaticum	415218	0	Environmental	Aquatic	Unclassified	Marine	0	0	0	2953873	2840		0	0	0	0	0	1	1		3	1	0	0	0	1	0	0	0	0	0	0	0	0	1	0	1	0	0	0	0	0
Mar lit 258 2757320364	2757320364	Proteobacteria	Gammaproteobacteria	Oceanospirillales	Alcanivoracaceae	Marinicella	Marinicella litoralis	644220	DSM 25488	Environmental	Aquatic	Unclassified	Marine	0	0	0	3343788	2964		1	0	1	1	1	1	4		2	1	0	1	1	1	0	0	1	0	0	1	1	2	1	0	1	0	0	0	0	0
Mar bac scd 2264867128	2264867128	Candidatus Marinimicrobia	unclassified	unclassified	unclassified	unclassified	Marinimicrobia bacterium JGI 0000090-C20	1104671	JGI 0000090-C20	Environmental	Aquatic	Saline	Non-marine Saline and Alkaline	Unknown	38483206	21321511	566695	511		0	0	0	0	0	0	0		1	0	0	0	0	0	0	0	0	0	0	0	0	0	0	0	0	0	0	0	0	0
Mar bac scd 2264867240	2264867240	Candidatus Marinimicrobia	unclassified	unclassified	unclassified	unclassified	Marinimicrobia bacterium SCGC AAA003-E22	699266	SCGC AAA003-E22	Environmental	Aquatic	Oceanic	Marine	Unknown	-12.49	-4.99	888773	788		0	0	0	0	0	0	0		0	0	0	0	0	0	0	0	0	0	0	0	0	0	1	0	0	0	0	0	0	0
Mar bac scd 2264867241	2264867241	Candidatus Marinimicrobia	unclassified	unclassified	unclassified	unclassified	Marinimicrobia bacterium SCGC AAA003-L08	939844	SCGC AAA003-L8	Environmental	Aquatic	Unclassified	Marine	Unknown	-12.49	-4.99	1265631	1258		0	0	0	0	0	0	0		2	0	0	0	0	0	0	0	0	0	0	0	0	0	0	0	1	0	0	0	0	0
Mar bac scd 2264867245	2264867245	Candidatus Marinimicrobia	unclassified	unclassified	unclassified	unclassified	Marinimicrobia bacterium SCGC AAA160-B08	1007121	SCGC AAA160-B08	Environmental	Aquatic	Oceanic	Marine	Unknown	43.84	-69.64	922550	995		0	0	0	0	0	0	0		2	0	0	0	0	0	0	0	0	0	0	0	0	1	1	0	1	0	0	0	0	0
Mar gel 108 2756170273	2756170273	Bacteroidetes	Flavobacteriia	Flavobacteriales	Flavobacteriaceae	Marinirhabdus	Marinirhabdus gelatinilytica	1703343	DSM 101478	Environmental	Aquatic	Unclassified	Marine	0	0	0	3293993	3090		1	0	1	1	1	1	4		3	1	3	1	1	1	0	0	1	0	0	0	0	2	1	0	1	0	0	0	0	0
Mar pie KA3 2508501120	2508501120	Thermotogae	Thermotogae	Petrotogales	Petrotogaceae	Marinitoga	Marinitoga piezophila	443254	KA3	Environmental	Aquatic	Hydrothermal vents	Marine	0	1213333	-10393333	2244793	2131		0	0	0	0	0	2	1		3	0	0	0	0	2	0	0	0	0	0	0	0	1	1	0	1	0	0	0	0	0
Mar bac scd 2740891902	2740891902	Proteobacteria	Gammaproteobacteria	Alteromonadales	Alteromonadaceae	Marinobacter	Marinobacter sp. SCGC AG-485_F13	2738681	SCGC AG-485_F13	Environmental	Aquatic	Unclassified	Marine	0	-223933	140318	544505	553		0	0	0	0	0	0	0		1	0	0	0	0	0	0	0	0	0	0	0	0	0	1	0	0	0	0	0	0	0
Mar geo 116 2634166328	2634166328	Proteobacteria	Gammaproteobacteria	Oceanospirillales	Oceanospirillaceae	Marinobacterium	Marinobacterium georgiense	1122198	DSM 11526	Environmental	Aquatic	Unclassified	Marine	0	0	0	3925261	3792		1	0	1	1	1	1	4		5	1	2	1	1	1	0	0	1	0	0	1	1	1	1	0	2	0	0	0	0	0
Mar lit 235 2522572179	2522572179	Proteobacteria	Gammaproteobacteria	Oceanospirillales	Oceanospirillaceae	Marinobacterium	Marinobacterium litorale	1122201	DSM 23545	Environmental	Aquatic	Unclassified	Marine	Unknown	0	0	4382432	4316		1	0	1	1	1	1	4		4	1	1	1	1	1	0	0	1	0	0	1	1	1	1	0	1	0	0	0	0	0
Mar alk 217 2599185147	2599185147	Proteobacteria	Gammaproteobacteria	Oceanospirillales	Oceanospirillaceae	Marinospirillum	Marinospirillum alkaliphilum	1122209	DSM 21637	Environmental	Aquatic	Unclassified	Non-marine Saline and Alkaline	0	0	0	3137549	2963		1	0	1	1	1	1	4		2	1	1	1	1	1	0	0	1	0	0	1	1	1	1	0	1	0	0	0	0	0
Mar sp und 2693429986	2693429986	Proteobacteria	Zetaproteobacteria	Mariprofundales	Mariprofundaceae	Mariprofundus	Mariprofundus sp. JGI CrystG Aug08-3-E6	1896280	JGI CrystG Aug08-3-E6	Environmental	Aquatic	Unclassified	Freshwater	0	389383	-1101354	413451	502		1	0	2	2	1	0	3		0	1	0	1	2	0	0	0	1	0	0	1	1	0	0	0	0	0	0	0	0	0
Mar sp und 2698537114	2698537114	Proteobacteria	Zetaproteobacteria	Mariprofundales	Mariprofundaceae	Mariprofundus	Mariprofundus sp. JGI CrystG Aug08-3-M14	1896273	JGI CrystG Aug08-3-M14	Environmental	Aquatic	Unclassified	Freshwater	0	389383	-1101354	576342	601		0	0	0	0	0	0	0		1	1	0	0	0	0	0	0	0	0	0	0	0	0	0	0	0	0	0	0	0	0
Mar sp und 2693430044	2693430044	Proteobacteria	Zetaproteobacteria	Mariprofundales	Mariprofundaceae	Mariprofundus	Mariprofundus sp. JGI CrystG Aug3-3-I13	1896303	JGI CrystG Aug3-3-I13	Environmental	Aquatic	Unclassified	Freshwater	0	389383	-1101354	36435	59		0	0	0	0	0	0	0		0	0	0	0	0	0	0	0	0	0	0	0	0	0	0	0	0	0	0	0	0	0
Mar ser 415 2595699006	2595699006	Bacteroidetes	Cytophagia	Cytophagales	Marivirgaceae	Marivirga	Marivirga sericea	1028	DSM 4125	Environmental	Aquatic	Unclassified	Marine	0	0	0	4741005	4135		1	0	1	1	1	1	4		3	1	0	1	1	1	0	0	1	0	0	0	0	0	1	0	1	0	0	0	0	0
Mes lau 256 2579779163	2579779163	Thermotogae	Thermotogae	Mesoaciditogales	Mesoaciditogaceae	Mesoaciditoga	Mesoaciditoga lauensis	1150474	cd-1655R	Environmental	Aquatic	Oceanic	Marine	0	0	0	2172469	2113		0	0	0	0	0	1	1		3	0	0	0	0	1	0	0	0	0	0	0	0	1	1	0	1	0	0	0	0	0
Mes mar 104 2830107710	2830107710	Bacteroidetes	Flavobacteriia	Flavobacteriales	Flavobacteriaceae	Mesonia	Mesonia maritima	1793873	0	Environmental	Aquatic	Unclassified	Unclassified	0	0	0	3144605	3016		1	0	1	1	1	1	4		2	2	2	1	1	1	0	0	1	0	0	0	0	2	1	0	1	0	0	0	0	0
Met tun 322 2574179704	2574179704	Proteobacteria	Gammaproteobacteria	Methylococcales	Methylococcaceae	Methylobacter	Methylobacter tundripaludum	1408451	31/32	Environmental	Aquatic	Lentic	Freshwater	0	47631156	-122254601	5047546	4669		1	0	2	2	2	1	4		2	1	2	1	2	1	0	0	2	0	0	1	1	1	1	0	2	0	0	0	0	0
Met ste AR4 2516653063	2516653063	Proteobacteria	Alphaproteobacteria	Hyphomicrobiales	Beijerinckiaceae	Methyloferula	Methyloferula stellata	876269	AR4	Environmental	Aquatic	Wetlands	Freshwater	Unknown	6501667	3573333	4235448	4027		1	0	1	1	1	1	4		2	3	1	1	1	1	0	0	1	0	0	0	0	1	1	0	1	0	0	0	0	0
Met lac LW4 2517093044	2517093044	Proteobacteria	Gammaproteobacteria	Methylococcales	Methylococcaceae	Methylomicrobium	Methylomicrobium lacus	1114263	LW14	Environmental	Aquatic	Lentic	Freshwater	Unknown	0	0	4384919	4047		1	0	1	1	1	1	4		3	1	2	1	1	1	0	0	1	0	0	1	1	1	1	0	2	0	0	0	0	0
Met sp LW3 2517093011	2517093011	Proteobacteria	Alphaproteobacteria	Hyphomicrobiales	Methylocystaceae	Methylosinus	Methylosinus sp. LW3	107635	LW3	Environmental	Aquatic	Lentic	Freshwater	Unknown	0	0	5090474	4763		1	0	1	1	1	1	4		3	2	1	1	1	1	0	0	1	0	0	0	0	1	1	0	1	0	0	0	0	0
Met sp 11 2516493026	2516493026	Proteobacteria	Betaproteobacteria	Nitrosomonadales	Methylophilaceae	Methylotenera	Methylotenera sp. 1P/1	1131551	1P/1	Environmental	Aquatic	Lentic	Freshwater	Unknown	0	0	2747525	2655		1	0	1	1	1	1	4		2	1	3	1	1	1	0	0	1	0	0	1	1	1	1	0	3	0	0	0	0	0
Met ver 799 2516493010	2516493010	Proteobacteria	Betaproteobacteria	Nitrosomonadales	Methylophilaceae	Methylotenera	Methylotenera versatilis	1115835	79	Environmental	Aquatic	Lentic	Freshwater	Unknown	0	0	2604277	2460		1	0	1	1	1	1	4		2	1	2	1	1	1	0	0	1	0	0	1	1	1	1	0	1	0	0	0	0	0
Met glu 44 644736389	644736389	Proteobacteria	Betaproteobacteria	Nitrosomonadales	Methylophilaceae	Methylovorus	Methylovorus glucosotrophus	582744	SIP3-4	Environmental	Aquatic	Lentic	Freshwater	0	47633	-122256	3082007	2976		1	0	1	1	1	1	4		3	1	1	1	1	1	0	0	1	0	0	1	1	1	1	0	2	0	0	0	0	0
Mic mar 271 2824490045	2824490045	Bacteroidetes	Bacteroidia	Bacteroidales	Porphyromonadaceae	Microbacter	Microbacter margulisiae	1350067	0	Environmental	Aquatic	Unclassified	Sediment	0	0	0	3560913	3012		1	0	0	0	0	1	2		2	1	0	1	0	1	0	0	0	0	0	0	0	0	1	0	2	0	0	0	0	0
Mic tai Ta3 2744055029	2744055029	Actinobacteria	Actinomycetia	Micrococcales	Microbacteriaceae	unclassified	Microbacteriaceae bacterium MWH-Ta3	207608	MWH-Ta3	Environmental	Aquatic	Lake	Freshwater	0	313996	1202278	1555687	1546		0	0	0	0	0	0	0		2	0	0	0	0	0	0	0	0	0	0	0	0	0	1	0	1	0	0	0	0	0
Mic alk ACr 2802428807	2802428807	Actinobacteria	Actinomycetia	Micrococcales	Microbacteriaceae	Microcella	Microcella alkaliphila	279828	0	Environmental	Aquatic	Groundwater	Freshwater	0	391095546	-78681943	2687802	2660		0	0	0	0	0	0	0		2	0	0	0	0	0	0	0	0	0	0	0	0	0	1	0	1	0	0	0	0	0
Mic bac und 2698536861	2698536861	Candidatus Microgenomates	unclassified	unclassified	unclassified	unclassified	Candidatus Microgenomates bacterium JGI CrystG Apr02-2-D12	2094199	JGI CrystG Apr02-2-D12	Environmental	Aquatic	Unclassified	Freshwater	0	389383	-1101354	151595	184		0	0	0	0	0	0	0		0	0	0	0	0	0	0	0	0	0	0	0	0	0	0	0	0	0	0	0	0	0
Mic bac scd 2693429846	2693429846	Candidatus Microgenomates	unclassified	unclassified	unclassified	unclassified	Candidatus Microgenomates bacterium JGI CrystG Apr02-2-F7	2094203	JGI CrystG Apr02-2-F7	Environmental	Aquatic	Unclassified	Freshwater	0	389383	-1101354	404432	512		0	0	0	0	0	0	0		0	0	0	0	0	0	0	0	0	0	0	0	0	0	0	0	0	0	0	0	0	0
Mic bac und 2698536829	2698536829	Candidatus Microgenomates	unclassified	unclassified	unclassified	unclassified	Candidatus Microgenomates bacterium JGI CrystG Apr02-2-I5	2094206	JGI CrystG Apr02-2-I5	Environmental	Aquatic	Unclassified	Freshwater	0	389383	-1101354	377933	498		0	0	0	0	0	0	0		0	0	0	0	0	0	0	0	0	0	0	0	0	0	0	0	0	0	0	0	0	0
Mic bac scd 2693429835	2693429835	Candidatus Microgenomates	unclassified	unclassified	unclassified	unclassified	Candidatus Microgenomates bacterium JGI CrystG Apr02-2-J7	2094207	JGI CrystG Apr02-2-J7	Environmental	Aquatic	Unclassified	Freshwater	0	389383	-1101354	414118	460		0	0	0	0	0	0	0		1	0	0	0	0	0	0	0	0	0	0	0	0	0	0	0	0	0	0	0	0	0
Mic bac und 2698536795	2698536795	Candidatus Microgenomates	unclassified	unclassified	unclassified	unclassified	Candidatus Microgenomates bacterium JGI CrystG Apr02-3-D18	2094215	JGI CrystG Apr02-3-D18	Environmental	Aquatic	Unclassified	Freshwater	0	389383	-1101354	707380	892		0	0	0	0	0	0	0		1	0	0	0	0	0	0	0	0	0	0	0	0	0	0	0	0	0	0	0	0	0
Mic bac scd 2693429851	2693429851	Candidatus Microgenomates	unclassified	unclassified	unclassified	unclassified	Candidatus Microgenomates bacterium JGI CrystG Apr02-3-F11	2094218	JGI CrystG Apr02-3-F11	Environmental	Aquatic	Unclassified	Freshwater	0	389383	-1101354	276169	344		0	0	0	0	0	0	0		0	0	0	0	0	0	0	0	0	0	0	0	0	0	0	0	0	0	0	0	0	0
Mic bac scd 2698536835	2698536835	Candidatus Microgenomates	unclassified	unclassified	unclassified	unclassified	Candidatus Microgenomates bacterium JGI CrystG Apr02-3-G15	2094220	JGI CrystG Apr02-3-G15	Environmental	Aquatic	Unclassified	Freshwater	0	389383	-1101354	480737	541		0	0	0	0	0	0	0		0	0	0	0	0	0	0	0	0	0	0	0	0	0	0	0	0	0	0	0	0	0
Mic bac und 2698536858	2698536858	Candidatus Microgenomates	unclassified	unclassified	unclassified	unclassified	Candidatus Microgenomates bacterium JGI CrystG Apr02-3-J7	2094223	JGI CrystG Apr02-3-J7	Environmental	Aquatic	Unclassified	Freshwater	0	389383	-1101354	487069	552		0	0	0	0	0	0	0		0	0	0	0	0	0	0	0	0	0	0	0	0	0	0	0	0	0	0	0	0	0
Mic bac und 2698536852	2698536852	Candidatus Microgenomates	unclassified	unclassified	unclassified	unclassified	Candidatus Microgenomates bacterium JGI CrystG Apr02-3-N19	2094224	JGI CrystG Apr02-3-N19	Environmental	Aquatic	Unclassified	Freshwater	0	389383	-1101354	47802	65		0	0	0	0	0	0	0		0	0	0	0	0	0	0	0	0	0	0	0	0	0	0	0	0	0	0	0	0	0
Mic bac und 2698536978	2698536978	Candidatus Microgenomates	unclassified	unclassified	unclassified	unclassified	Candidatus Microgenomates bacterium JGI CrystG Apr3-3-D15	2094229	JGI CrystG Apr3-3-D15	Environmental	Aquatic	Unclassified	Freshwater	0	389383	-1101354	624548	721		0	0	0	0	0	0	0		0	0	0	0	0	0	0	0	0	0	0	0	0	0	0	0	0	0	0	0	0	0
Mic bac scd 2698536981	2698536981	Candidatus Microgenomates	unclassified	unclassified	unclassified	unclassified	Candidatus Microgenomates bacterium JGI CrystG Apr3-3-E16	2094230	JGI CrystG Apr3-3-E16	Environmental	Aquatic	Unclassified	Freshwater	0	389383	-1101354	264409	330		0	0	0	0	0	0	0		1	0	0	0	0	0	0	0	0	0	0	0	0	0	0	0	0	0	0	0	0	0
Mic bac und 2698537062	2698537062	Candidatus Microgenomates	unclassified	unclassified	unclassified	unclassified	Candidatus Microgenomates bacterium JGI CrystG Apr3-4-H4	2094233	JGI CrystG Apr3-4-H4	Environmental	Aquatic	Unclassified	Freshwater	0	389383	-1101354	517916	564		0	0	0	0	0	0	0		0	0	0	0	0	0	0	0	0	0	0	0	0	0	0	0	0	0	0	0	0	0
Mic bac und 2698537106	2698537106	Candidatus Microgenomates	unclassified	unclassified	unclassified	unclassified	Candidatus Microgenomates bacterium JGI CrystG Aug08-2-L18	2094234	JGI CrystG Aug08-2-L18	Environmental	Aquatic	Unclassified	Freshwater	0	389383	-1101354	214416	256		0	0	0	0	0	0	0		0	0	0	0	0	0	0	0	0	0	0	0	0	0	0	0	0	0	0	0	0	0
Mic bac scd 2264867150	2264867150	Candidatus Microgenomates	unclassified	unclassified	unclassified	unclassified	Microgenomates bacterium SCGC AAA011-M05	1104609	SCGC AAA011-M05	Environmental	Aquatic	Groundwater	Freshwater	0	44354886	-103763954	390930	423		0	0	0	0	0	0	0		0	0	0	0	0	0	0	0	0	0	0	0	0	0	0	0	0	0	0	0	0	0
Mic bac scd 2264867147	2264867147	Candidatus Microgenomates	unclassified	unclassified	unclassified	unclassified	Microgenomates bacterium SCGC AAA255-J07	1047002	SCGC AAA255-J07	Environmental	Aquatic	Saline	Non-marine Saline and Alkaline	Unknown	49682207	-124005217	211711	236		0	0	0	0	0	0	0		0	0	0	0	0	0	0	0	0	0	0	0	0	0	0	0	0	0	0	0	0	0
Mic bac und 2634166873	2634166873	Candidatus Microgenomates	unclassified	unclassified	unclassified	unclassified	Candidatus Microgenomates bacterium	2093373	SCGC AD-698-G18	Environmental	Aquatic	Hydrothermal vents	Marine	0	0	0	404538	406		0	0	0	0	0	0	0		0	0	0	0	0	0	0	0	0	0	0	0	0	0	0	0	0	0	0	0	0	0
Mic mat 440 2622736591	2622736591	Actinobacteria	Actinomycetia	Micromonosporales	Micromonosporaceae	Micromonospora	Micromonospora matsumotoense	121616	DSM 44100	Environmental	Aquatic	Unclassified	Sediment	0	0	0	7755577	6718		2	0	1	1	1	1	4		11	3	0	2	1	1	0	0	1	0	0	0	0	0	1	0	5	0	0	0	0	0
Mic pat 455 2693429860	2693429860	Actinobacteria	Actinomycetia	Micromonosporales	Micromonosporaceae	Micromonospora	Micromonospora pattaloongensis	405436	DSM 45245	Environmental	Aquatic	Intertidal zone	Marine	0	0	0	5353873	4942		2	0	1	1	1	1	4		7	1	0	2	1	1	0	0	1	0	0	0	0	0	1	0	2	0	0	0	0	0
Mic sed 454 2622736535	2622736535	Actinobacteria	Actinomycetia	Micromonosporales	Micromonosporaceae	Micromonospora	Micromonospora sediminicola	946078	DSM 45794	Environmental	Aquatic	Sediment	Marine	0	0	0	6885700	6449		1	0	1	1	1	1	4		6	1	0	1	1	1	0	0	1	0	0	0	0	0	1	0	2	0	0	0	0	0
Mic sp CN9 2737472056	2737472056	Actinobacteria	Actinomycetia	Micromonosporales	Micromonosporaceae	Micromonospora	Micromonospora sp. CNZ299	2035244	CNZ299	Environmental	Aquatic	Oceanic	Marine	0	0	0	7178201	6569		1	0	1	1	1	1	4		8	1	0	1	1	1	0	0	1	0	0	0	0	0	1	0	2	0	0	0	0	0
Mic flo 153 2829814883	2829814883	Proteobacteria	Alphaproteobacteria	Hyphomicrobiales	Methylobacteriaceae	Microvirga	Microvirga flocculans	217168	0	Environmental	Aquatic	Unclassified	Unclassified	0	0	0	4018372	3947		0	0	0	0	0	0	0		6	3	1	0	0	0	0	0	0	0	0	0	0	2	1	0	3	0	0	0	0	0
Mon rub 279 2731639260	2731639260	Bacteroidetes	Cytophagia	Cytophagales	Cyclobacteriaceae	Mongoliibacter	Mongoliibacter ruber	1750599	DSM 27929	Environmental	Aquatic	Unclassified	Unclassified	0	0	0	4999712	4301		0	0	0	0	0	0	0		2	1	0	0	0	0	0	0	0	0	0	0	0	0	1	0	1	0	0	0	0	0
Nes exa 166 2523533556	2523533556	Proteobacteria	Alphaproteobacteria	Hyphomicrobiales	Stappiaceae	Nesiotobacter	Nesiotobacter exalbescens	1122601	DSM 16456	Environmental	Aquatic	Saline	Non-marine Saline and Alkaline	Unknown	25767354	-17173331	4159407	3837		0	0	0	0	0	0	0		4	2	1	0	0	0	0	0	0	0	0	0	0	1	1	0	2	0	0	0	0	0
Nit sal 161 649633076	649633076	Proteobacteria	Epsilonproteobacteria	Campylobacterales	Sulfurovaceae	Nitratifractor	Nitratifractor salsuginis	749222	E9I37-1, DSM 16511	Environmental	Aquatic	Hydrothermal vents	Marine	75.2x Illumina, 31.5x pyrosequence	27.78	126.88	2101285	2173		1	0	1	1	1	1	4		1	1	0	1	1	1	0	0	1	0	0	1	0	1	1	0	1	0	0	0	0	0
Nit bac scd 2721755880	2721755880	Proteobacteria	Alphaproteobacteria	Hyphomicrobiales	Phyllobacteriaceae	Nitratireductor	Nitratireductor sp. JGI 01_K17	2505755	JGI 01_K17	Environmental	Aquatic	Oceanic	Marine	0	227519	158008	705016	742		0	0	0	0	0	0	0		2	0	0	0	0	0	0	0	0	0	0	0	0	0	0	0	1	0	0	0	0	0
Nit sp IS3 650716067	650716067	Proteobacteria	Betaproteobacteria	Nitrosomonadales	Nitrosomonadaceae	Nitrosomonas	Nitrosomonas sp. Is79A3	261292	Is79A3	Environmental	Aquatic	Sediment	Freshwater	36.6x pyrisequencing, 910.8x Illumina	0	0	3783444	3597		2	0	1	1	1	1	4		2	1	0	2	1	1	0	0	1	0	0	1	1	1	1	0	1	0	0	0	0	0
Nit gra 33 2929071401	2929071401	Nitrospinae	Nitrospinia	Nitrospinales	Nitrospinaceae	Nitrospina	Nitrospina gracilis	35801	0	Environmental	Aquatic	Unclassified	Marine	0	0	0	3075869	2905		1	0	1	1	1	1	4		4	1	0	1	1	1	0	0	1	0	0	1	0	1	1	0	3	0	0	0	0	0
Nit mar 295 2596583682	2596583682	Nitrospirae	Nitrospira	Nitrospirales	Nitrospiraceae	Nitrospira	Nitrospira marina	314229	Nb-295	Environmental	Aquatic	Unclassified	Marine	0	0	0	4689205	4276		2	0	1	1	1	1	4		6	0	1	2	1	1	0	0	1	0	0	0	0	1	1	0	2	0	0	0	0	0
Noc sp CN4 2791354864	2791354864	Actinobacteria	Actinomycetia	Streptosporangiales	Nocardiopsaceae	Nocardiopsis	Nocardiopsis sp. CNZ304	2512143	0	Environmental	Aquatic	Oceanic	Marine	0	0	0	6717850	5796		1	0	1	1	1	1	4		12	2	0	1	1	1	0	0	1	0	0	0	0	0	1	1	3	0	0	0	0	0
Noc sp CN8 2791354860	2791354860	Actinobacteria	Actinomycetia	Streptosporangiales	Nocardiopsaceae	Nocardiopsis	Nocardiopsis sp. CNZ308	2512142	0	Environmental	Aquatic	Oceanic	Marine	0	0	0	6727629	5809		1	0	1	1	1	1	4		12	2	0	1	1	1	0	0	1	0	0	0	0	0	1	1	3	0	0	0	0	0
Nov ite 110 2828310345	2828310345	Proteobacteria	Alphaproteobacteria	Rhodospirillales	Rhodospirillaceae	Novispirillum	Novispirillum itersonii	189	0	Environmental	Aquatic	Unclassified	Freshwater	0	0	0	4464517	4017		1	0	1	1	0	1	3		3	1	0	1	1	1	0	0	0	0	0	2	1	1	1	0	2	0	0	0	0	0
Nov aci 196 2523533537	2523533537	Proteobacteria	Alphaproteobacteria	Sphingomonadales	Sphingomonadaceae	Novosphingobium	Novosphingobium acidiphilum	1122612	DSM 19966	Environmental	Aquatic	Wetlands	Freshwater	Unknown	0	0	3709060	3460		2	0	1	1	1	1	4		2	1	0	2	1	1	0	0	1	0	0	0	0	1	1	1	1	0	0	0	0	0
Nov sp B1A 2857647473	2857647473	Proteobacteria	Alphaproteobacteria	Sphingomonadales	Sphingomonadaceae	Novosphingobium	Novosphingobium sp. B11G3A	2735904	0	Environmental	Aquatic	River	Freshwater	0	0	0	5597021	5189		2	0	1	1	1	1	4		9	1	0	2	1	1	0	0	1	0	0	1	1	1	1	0	1	0	0	0	0	0
Nov tai 177 2828632817	2828632817	Proteobacteria	Alphaproteobacteria	Sphingomonadales	Sphingomonadaceae	Novosphingobium	Novosphingobium taihuense	260085	0	Environmental	Aquatic	Unclassified	Sediment	0	0	0	4432145	4206		2	0	1	1	1	1	4		8	1	0	2	1	1	0	0	1	0	0	0	0	1	1	0	1	0	0	0	0	0
OD1 Wol scd 2657244914	2657244914	Candidatus Parcubacteria	unclassified	unclassified	unclassified	unclassified	unclassified	221216	AG-122-J04	Environmental	Aquatic	Groundwater	Freshwater	0	364252	-1162914	730325	860		0	0	0	0	0	0	0		1	0	0	0	0	0	0	0	0	0	0	0	0	0	0	0	0	0	0	0	0	0
Oce SAR scd 2724679617	2724679617	Proteobacteria	Gammaproteobacteria	Oceanospirillales	unclassified	unclassified	Oceanospirillales bacterium JGI 02_K4	2505814	JGI 02_K4	Environmental	Aquatic	Oceanic	Marine	0	227897	1579194	431460	474		0	0	0	0	0	0	0		0	0	1	0	0	0	0	0	0	0	0	0	0	0	1	0	0	0	0	0	0	0
Oce bac scd 2739367828	2739367828	Proteobacteria	Gammaproteobacteria	Oceanospirillales	unclassified	unclassified	Oceanospirillales bacterium JGI 01_G6_750m	2663773	JGI 01_G6_750m	Environmental	Aquatic	Oceanic	Marine	0	230675	1561525	548453	588		0	0	0	0	0	1	1		1	0	1	0	0	1	0	0	0	0	0	0	0	0	0	0	0	0	0	0	0	0
Oce bac und 2228664032	2228664032	Proteobacteria	Gammaproteobacteria	Oceanospirillales	unclassified	unclassified	Oceanospirillales bacterium SCGC AAA298-N10	939745	SCGC AAA298-N10	Environmental	Aquatic	Unclassified	Marine	0	22.75	-158	1020980	1229		0	0	0	0	0	0	0		1	0	2	0	0	0	0	0	0	0	0	0	0	1	1	0	0	0	0	0	0	0
Oce bac und 2663763574	2663763574	Proteobacteria	Gammaproteobacteria	Oceanospirillales	unclassified	unclassified	Oceanospirillales bacterium SCGC AD-308-P08	1449266	SCGC AD-308-P08	Environmental	Aquatic	Unclassified	Marine	0	57318	200511	1112342	1260		0	0	1	1	1	0	2		2	1	1	0	1	0	0	0	1	0	0	1	0	0	0	0	0	0	0	0	0	0
Oce bei 716 2524023058	2524023058	Proteobacteria	Gammaproteobacteria	Oceanospirillales	Oceanospirillaceae	Oceanospirillum	Oceanospirillum beijerinckii	1122616	DSM 7166	Environmental	Aquatic	Unclassified	Marine	Unknown	0	0	5327358	4635		1	0	1	1	1	1	4		5	1	1	1	1	1	0	0	1	0	0	1	1	1	1	1	2	0	0	0	0	0
Oct tem 268 2698536702	2698536702	Proteobacteria	Alphaproteobacteria	Rhodobacterales	Roseobacteraceae	Octadecabacter	Octadecabacter temperatus	1458307	DSM 26878	Environmental	Aquatic	Unclassified	Marine	0	0	0	3263882	3358		0	0	0	0	0	0	0		3	2	1	0	0	0	0	0	0	0	0	0	0	1	1	1	1	0	0	0	0	0
Ole mes 139 2634166903	2634166903	Proteobacteria	Gammaproteobacteria	Oceanospirillales	Oleiphilaceae	Oleiphilus	Oleiphilus messinensis	141451	DSM 13489	Environmental	Aquatic	Sediment	Marine	0	0	0	3646497	3323		1	0	1	1	1	1	4		2	1	1	1	1	1	0	0	1	0	0	1	1	1	1	0	1	0	0	0	0	0
Par dil WS6 2508501124	2508501124	Proteobacteria	Betaproteobacteria	Burkholderiales	Burkholderiaceae	Paraburkholderia	Paraburkholderia dilworthii	948106	WSM3556	Environmental	Aquatic	Lotic	Freshwater	367x	-33.49	18.44	7679067	7123		1	0	1	1	1	1	4		12	0	2	1	1	1	0	0	1	0	0	1	0	3	1	0	6	0	0	0	0	0
Par tou 235 2818991316	2818991316	Bacteroidetes	Sphingobacteriia	Sphingobacteriales	Sphingobacteriaceae	Arcticibacter	Arcticibacter tournemirensis	699437	0	Environmental	Aquatic	Unclassified	Unclassified	0	0	0	5655817	4873		0	0	0	0	0	0	0		6	1	0	0	0	0	0	0	0	0	0	0	0	0	1	0	2	0	0	0	0	0
Par tex 176 2565956515	2565956515	Proteobacteria	Gammaproteobacteria	Chromatiales	Chromatiaceae	Pararheinheimera	Pararheinheimera texasensis	1123055	DSM 17496	Environmental	Aquatic	Unclassified	Freshwater	0	298919	-979326	4588955	4022		1	0	1	1	1	1	4		3	0	1	1	1	1	0	0	1	0	0	1	1	1	1	0	1	0	0	0	0	0
Par agg 188 2734482252	2734482252	Proteobacteria	Alphaproteobacteria	Rhodobacterales	Rhodobacteraceae	Pararhodobacter	Pararhodobacter aggregans	404875	DSM 18938	Environmental	Aquatic	Unclassified	Marine	0	0	0	5073924	5004		0	0	0	0	0	1	1		12	2	1	0	0	1	0	0	0	0	0	0	0	1	1	1	1	0	0	0	0	0
Par bac scd 2693429829	2693429829	unclassified	unclassified	unclassified	unclassified	unclassified	Parcubacteria group bacterium JGI CrystG Apr02-2-C5	2505815	JGI CrystG Apr02-2-C5	Environmental	Aquatic	Unclassified	Freshwater	0	389383	-1101354	534231	557		0	0	0	0	0	0	0		1	0	0	0	0	0	0	0	0	0	0	0	0	0	0	0	0	0	0	0	0	0
Par bac und 2698536833	2698536833	unclassified	unclassified	unclassified	unclassified	unclassified	Parcubacteria group bacterium JGI CrystG Apr02-2-L12	2505819	JGI CrystG Apr02-2-L12	Environmental	Aquatic	Unclassified	Freshwater	0	389383	-1101354	288429	364		0	0	0	0	0	0	0		0	0	0	0	0	0	0	0	0	0	0	0	0	0	0	0	0	0	0	0	0	0
Par bac und 2698536860	2698536860	unclassified	unclassified	unclassified	unclassified	unclassified	Parcubacteria group bacterium JGI CrystG Apr02-2-L22	2505820	JGI CrystG Apr02-2-L22	Environmental	Aquatic	Unclassified	Freshwater	0	389383	-1101354	143002	171		0	0	0	0	0	0	0		0	0	0	0	0	0	0	0	0	0	0	0	0	0	0	0	0	0	0	0	0	0
Par bac und 2698536845	2698536845	unclassified	unclassified	unclassified	unclassified	unclassified	Parcubacteria group bacterium JGI CrystG Apr02-3-D22	2505823	JGI CrystG Apr02-3-D22	Environmental	Aquatic	Unclassified	Freshwater	0	389383	-1101354	475519	530		0	0	0	0	0	0	0		2	0	0	0	0	0	0	0	0	0	0	0	0	1	1	0	0	0	0	0	0	0
Par bac scd 2698536800	2698536800	unclassified	unclassified	unclassified	unclassified	unclassified	Parcubacteria group bacterium JGI CrystG Apr02-3-L11	2505826	JGI CrystG Apr02-3-L11	Environmental	Aquatic	Unclassified	Freshwater	0	389383	-1101354	267707	292		0	0	0	0	0	0	0		0	0	0	0	0	0	0	0	0	0	0	0	0	0	0	0	0	0	0	0	0	0
Par bac und 2698536871	2698536871	unclassified	unclassified	unclassified	unclassified	unclassified	Parcubacteria group bacterium JGI CrystG Apr3-1-B4	2505827	JGI CrystG Apr3-1-B4	Environmental	Aquatic	Unclassified	Freshwater	0	389383	-1101354	253951	292		0	0	0	0	0	0	0		0	0	0	0	0	0	0	0	0	0	0	0	0	0	0	0	0	0	0	0	0	0
Par bac scd 2698536876	2698536876	unclassified	unclassified	unclassified	unclassified	unclassified	Parcubacteria group bacterium JGI CrystG Apr3-1-D14	2505829	JGI CrystG Apr3-1-D14	Environmental	Aquatic	Unclassified	Freshwater	0	389383	-1101354	460722	495		0	0	0	0	0	0	0		1	0	0	0	0	0	0	0	0	0	0	0	0	0	0	0	0	0	0	0	0	0
Par bac und 2698536881	2698536881	unclassified	unclassified	unclassified	unclassified	unclassified	Parcubacteria group bacterium JGI CrystG Apr3-1-E14	2505830	JGI CrystG Apr3-1-E14	Environmental	Aquatic	Unclassified	Freshwater	0	389383	-1101354	117593	136		0	0	0	0	0	0	0		0	0	0	0	0	0	0	0	0	0	0	0	0	0	0	0	0	0	0	0	0	0
Par bac scd 2698537014	2698537014	unclassified	unclassified	unclassified	unclassified	unclassified	Parcubacteria group bacterium JGI CrystG Apr3-3-H20	2505839	JGI CrystG Apr3-3-H20	Environmental	Aquatic	Unclassified	Freshwater	0	389383	-1101354	355445	369		0	0	0	0	0	0	0		0	0	0	0	0	0	0	0	0	0	0	0	0	0	0	0	0	0	0	0	0	0
Par bac und 2698536946	2698536946	unclassified	unclassified	unclassified	unclassified	unclassified	Parcubacteria group bacterium JGI CrystG Apr3-4-D20	2505842	JGI CrystG Apr3-4-D20	Environmental	Aquatic	Unclassified	Freshwater	0	389383	-1101354	172672	207		0	0	0	0	0	0	0		0	0	0	0	0	0	0	0	0	0	0	0	0	0	0	0	0	0	0	0	0	0
Par bac und 2737471771	2737471771	Candidatus Parcubacteria	unclassified	unclassified	unclassified	unclassified	Parcubacteria bacterium JGI MDM2 NGM80-2-C14	2738709	JGI MDM2 NGM80-2-C14	Environmental	Aquatic	Hot (42-90C)	Thermal springs	0	-385341	1761723	132228	176		0	0	0	0	0	0	0		0	0	0	0	0	0	0	0	0	0	0	0	0	0	0	0	0	0	0	0	0	0
Par bac scd 2734482301	2734482301	Candidatus Parcubacteria	unclassified	unclassified	unclassified	unclassified	Parcubacteria bacterium JGI MDM2 ZSSED05-1-F14	2738712	JGI MDM2 ZSSED05-1-F14	Environmental	Aquatic	Sediment	Freshwater	0	349956	-986889	602357	643		0	0	0	0	0	0	0		0	0	0	0	0	0	0	0	0	0	0	0	0	0	0	0	0	0	0	0	0	0
Par bac und 2734482322	2734482322	Candidatus Parcubacteria	unclassified	unclassified	unclassified	unclassified	Parcubacteria bacterium JGI MDM2 ZSSED05-1-L6	2738713	JGI MDM2 ZSSED05-1-L6	Environmental	Aquatic	Sediment	Freshwater	0	349956	-986889	283770	309		0	0	0	0	0	0	0		0	0	0	0	0	0	0	0	0	0	0	0	0	0	0	0	0	0	0	0	0	0
Par bac und 2634166890	2634166890	Candidatus Parcubacteria	unclassified	unclassified	unclassified	unclassified	Parcubacteria bacterium SCGC AD-726-N03	2738729	SCGC AD-726-N03	Environmental	Aquatic	Hydrothermal vents	Marine	0	0	0	522925	648		0	0	0	0	0	0	0		0	0	0	0	0	0	0	0	0	0	0	0	0	0	0	0	0	0	0	0	0	0
Pel bac scd 2739367678	2739367678	Proteobacteria	Alphaproteobacteria	Pelagibacterales	Pelagibacteraceae	Candidatus Pelagibacter	Candidatus Pelagibacter bacterium JGI 01_C21_750m	2738580	JGI 01_C21_750m	Environmental	Aquatic	Oceanic	Marine	0	230675	1561525	387233	446		0	0	0	0	0	0	0		1	1	1	0	0	0	0	0	0	0	0	0	0	1	0	0	0	0	0	0	0	0
Pel bac scd 2737471743	2737471743	Proteobacteria	Alphaproteobacteria	Pelagibacterales	Pelagibacteraceae	Candidatus Pelagibacter	Candidatus Pelagibacter bacterium JGI 01_I11_1000m	2738618	JGI 01_I11_1000m	Environmental	Aquatic	Oceanic	Marine	0	238525	1567669	440936	488		0	0	0	0	0	0	0		0	0	0	0	0	0	0	0	0	0	0	0	0	0	0	0	0	0	0	0	0	0
Pel bac scd 2739367937	2739367937	Proteobacteria	Alphaproteobacteria	Pelagibacterales	Pelagibacteraceae	Candidatus Pelagibacter	Candidatus Pelagibacter bacterium JGI 01_I21_4000m	2738628	JGI 01_I21_4000m	Environmental	Aquatic	Oceanic	Marine	0	226858	1560172	427306	490		0	0	0	0	0	0	0		2	1	1	0	0	0	0	0	0	0	0	0	0	0	0	0	0	0	0	0	0	0
Pel bac scd 2724679621	2724679621	Proteobacteria	Alphaproteobacteria	Pelagibacterales	Pelagibacteraceae	Candidatus Pelagibacter	Candidatus Pelagibacter sp. JGI 01_J12	2487384	JGI 01_J12	Environmental	Aquatic	Oceanic	Marine	0	227519	1580072	252778	295		0	0	0	0	0	0	0		1	0	0	0	0	0	0	0	0	0	0	0	0	0	0	0	0	0	0	0	0	0
Pel bac scd 2739367722	2739367722	Proteobacteria	Alphaproteobacteria	Pelagibacterales	Pelagibacteraceae	Candidatus Pelagibacter	Candidatus Pelagibacter bacterium JGI 01_J16_4000m	2738635	JGI 01_J16_4000m	Environmental	Aquatic	Oceanic	Marine	0	226858	1560172	304843	349		0	0	0	0	0	0	0		0	0	0	0	0	0	0	0	0	0	0	0	0	0	0	0	0	0	0	0	0	0
Pel bac scd 2739367927	2739367927	Proteobacteria	Alphaproteobacteria	Pelagibacterales	Pelagibacteraceae	Candidatus Pelagibacter	Candidatus Pelagibacter bacterium JGI 01_J21_4000m	2738641	JGI 01_J21_4000m	Environmental	Aquatic	Oceanic	Marine	0	226858	1560172	452305	516		0	0	0	0	0	0	0		0	0	0	0	0	0	0	0	0	0	0	0	0	0	0	0	0	0	0	0	0	0
Pel bac scd 2739367710	2739367710	Proteobacteria	Alphaproteobacteria	Pelagibacterales	Pelagibacteraceae	Candidatus Pelagibacter	Candidatus Pelagibacter bacterium JGI 01_J4_1000m	2738643	JGI 01_J4_1000m	Environmental	Aquatic	Oceanic	Marine	0	238525	1567669	275657	297		0	0	0	0	0	0	0		1	0	0	0	0	0	0	0	0	0	0	0	0	0	0	0	0	0	0	0	0	0
Pel bac scd 2724679909	2724679909	Proteobacteria	Alphaproteobacteria	Pelagibacterales	Pelagibacteraceae	Candidatus Pelagibacter	Candidatus Pelagibacter bacterium JGI 02_H12	2738661	JGI 02_H12	Environmental	Aquatic	Oceanic	Marine	0	227897	1579194	625215	702		0	0	0	0	0	0	0		0	0	0	0	0	0	0	0	0	0	0	0	0	1	1	0	0	0	0	0	0	0
Pel bac scd 2747842473	2747842473	Proteobacteria	Alphaproteobacteria	Pelagibacterales	Pelagibacteraceae	Candidatus Pelagibacter	Candidatus Pelagibacter sp. JGI 02_H16	2487370	JGI 02_H16	Environmental	Aquatic	Oceanic	Marine	0	227897	1579194	399422	472		0	0	0	0	0	0	0		0	0	0	0	0	0	0	0	0	0	0	0	0	0	1	0	0	0	0	0	0	0
Pel sub 233 2770939606	2770939606	Chloroflexi	Anaerolineae	Anaerolineales	Anaerolineaceae	Pelolinea	Pelolinea submarina	913107	DSM 23923	Environmental	Aquatic	Unclassified	Marine	0	0	0	3519570	3156		0	0	0	0	0	0	0		6	0	0	0	0	0	0	0	0	0	0	0	1	0	1	0	0	0	0	0	0	0
Per bac scd 2660238804	2660238804	Candidatus Peregrinibacteria	unclassified	unclassified	unclassified	unclassified	Candidatus Peregrinibacteria bacterium	2030811	AG-128-J15	Environmental	Aquatic	Groundwater	Freshwater	0	364202	-1163233	704539	695		0	0	0	0	0	0	0		0	0	0	0	0	0	0	0	0	0	0	0	0	0	0	0	0	0	0	0	0	0
Per bac und 2660238806	2660238806	Candidatus Peregrinibacteria	unclassified	unclassified	unclassified	unclassified	Candidatus Peregrinibacteria bacterium AG-138-A23	2552955	AG-138-A23	Environmental	Aquatic	Groundwater	Freshwater	0	443561	-1037647	279649	281		0	0	0	0	0	0	0		0	0	0	0	0	0	0	0	0	0	0	0	0	0	0	0	0	0	0	0	0	0
Per bac und 2660238807	2660238807	Candidatus Peregrinibacteria	unclassified	unclassified	unclassified	unclassified	Candidatus Peregrinibacteria bacterium	2030811	AG-138-D22	Environmental	Aquatic	Groundwater	Freshwater	0	443561	-1037647	463280	487		0	0	0	0	0	0	0		0	0	0	0	0	0	0	0	0	0	0	0	0	0	0	0	0	0	0	0	0	0
Pha inh 164 2574179718	2574179718	Proteobacteria	Alphaproteobacteria	Rhodobacterales	Roseobacteraceae	Phaeobacter	Phaeobacter inhibens	999548	T5, DSM 16374	Environmental	Aquatic	Unclassified	Unclassified	1,111x Illumina	52.45	13.45	4159472	3976		1	0	1	1	1	1	4		3	2	1	1	1	1	0	0	1	0	0	1	0	1	1	0	1	1	0	0	0	0
Pha sp scd 2731639148	2731639148	Proteobacteria	Alphaproteobacteria	Rhodobacterales	Roseobacteraceae	Phaeobacter	Phaeobacter sp. SCGC AG-485_K07	2664044	SCGC AG-485_K07	Environmental	Aquatic	Unclassified	Marine	0	-223933	140318	744442	752		0	0	0	0	0	0	0		0	0	0	0	0	0	0	0	0	0	0	0	0	1	0	0	0	0	0	0	0	0
Pir bac scd 2739367962	2739367962	Planctomycetes	Planctomycetia	Pirellulales	Pirellulaceae	unclassified	Pirellulaceae bacterium	2699754	JGI 01_M12_750m	Environmental	Aquatic	Oceanic	Marine	0	230675	1561525	2707248	2160		1	0	1	1	1	1	4		2	1	0	1	1	1	0	0	1	0	0	0	0	2	1	0	4	0	0	0	0	0
Pis hal 213 2654587883	2654587883	Firmicutes	Bacilli	Bacillales	Bacillaceae	Piscibacillus	Piscibacillus halophilus	571933	DSM 21633	Environmental	Aquatic	Hypersaline	Non-marine Saline and Alkaline	0	0	0	2992995	3258		0	0	0	0	0	0	0		6	1	0	0	0	0	0	0	0	0	0	0	0	1	1	0	1	0	0	0	0	0
Pla bac scd 2721755930	2721755930	Planctomycetes	Planctomycetia	Planctomycetales	unclassified	unclassified	Planctomycetales bacterium	2053591	JGI 01_G17	Environmental	Aquatic	Oceanic	Marine	0	227519	158008	2307650	1745		0	0	0	0	0	0	0		3	0	0	0	0	0	0	0	0	0	0	0	0	0	1	0	0	0	0	0	0	0
Pla bac scd 2739367747	2739367747	Planctomycetes	Planctomycetia	Planctomycetales	unclassified	unclassified	Planctomycetales bacterium	2053591	JGI 01_N8	Environmental	Aquatic	Oceanic	Marine	0	227519	1580072	1865684	1452		0	0	0	0	0	1	1		5	2	0	0	0	1	0	0	0	0	0	0	0	1	0	0	3	0	0	0	0	0
Pla bac scd 2740891932	2740891932	Planctomycetes	unclassified	unclassified	unclassified	unclassified	Planctomycetes bacterium	2026780	SCGC AD-602_C09	Environmental	Aquatic	Unclassified	Marine	0	189203	-1048907	500431	514		0	0	0	0	1	0	1		0	0	0	0	0	0	0	0	1	0	0	0	0	0	1	0	1	0	0	0	0	0
Pla bac scd 2740891922	2740891922	Planctomycetes	unclassified	unclassified	unclassified	unclassified	Planctomycetes bacterium	2026780	SCGC AD-604_A11	Environmental	Aquatic	Unclassified	Marine	0	189203	-1048907	356679	368		1	0	0	0	0	0	1		1	0	0	1	0	0	0	0	0	0	0	0	0	0	0	0	0	0	0	0	0	0
Pla sp CN0 2739368068	2739368068	Actinobacteria	Actinomycetia	Micromonosporales	Micromonosporaceae	Plantactinospora	Plantactinospora sp. CNZ320	2035246	CNZ320	Environmental	Aquatic	Oceanic	Marine	0	0	0	8072677	7336		1	0	1	1	1	1	4		15	1	0	1	1	1	0	0	1	0	0	0	0	2	1	0	8	0	0	0	0	0
Pla sp CN1 2802428836	2802428836	Actinobacteria	Actinomycetia	Micromonosporales	Micromonosporaceae	Plantactinospora	Plantactinospora sp. CNZ321	2512141	0	Environmental	Aquatic	Oceanic	Marine	0	0	0	7621090	6702		1	0	1	1	1	1	4		9	1	0	1	1	1	0	0	1	0	0	0	0	2	1	0	9	0	0	0	0	0
Pol sp He8 2558860973	2558860973	Bacteroidetes	Flavobacteriia	Flavobacteriales	Flavobacteriaceae	Polaribacter	Polaribacter sp. Hel_I_88	1250006	Hel_I_88	Environmental	Aquatic	Unclassified	Marine	Unknown	541841	44446	3996527	3552		1	0	1	1	1	1	4		3	1	0	1	1	1	0	0	1	0	0	0	0	1	1	0	1	0	0	0	0	0
Pol sp und 2698536988	2698536988	Bacteroidetes	Flavobacteriia	Flavobacteriales	Flavobacteriaceae	Polaribacter	Polaribacter sp. JGI CrystG Apr3-4-I5	1896241	JGI CrystG Apr3-4-I5	Environmental	Aquatic	Unclassified	Freshwater	0	389383	-1101354	1395045	1481		0	0	0	0	0	0	0		1	1	0	0	0	0	0	0	0	0	0	0	0	1	1	0	0	0	0	0	0	0
Pol sp 111 2886326978	2886326978	Proteobacteria	Betaproteobacteria	Burkholderiales	Comamonadaceae	Polaromonas	Polaromonas sp. CG_9.11	2787730	0	Environmental	Aquatic	Ice	Freshwater	0	-771167	161667	4267931	4191		1	0	1	1	1	1	4		7	1	0	1	1	1	0	0	1	0	0	1	0	1	1	0	2	0	0	0	0	0
Pol sp scd 2739367535	2739367535	Proteobacteria	Betaproteobacteria	Burkholderiales	Burkholderiaceae	Polynucleobacter	Polynucleobacter sp. JGI_MCM14ME153	2664015	JGI_MCM14ME153	Environmental	Aquatic	Lake	Freshwater	0	43099	-89405	607721	656		1	0	0	0	1	1	3		0	0	0	1	0	1	0	0	1	0	0	0	0	0	0	0	0	0	0	0	0	0
Pol sp scd 2739367623	2739367623	Proteobacteria	Betaproteobacteria	Burkholderiales	Burkholderiaceae	Polynucleobacter	Polynucleobacter sp. JGI_MCM14TBH064	2664019	JGI_MCM14TBH064	Environmental	Aquatic	Lake	Freshwater	0	46041	-89686	518037	581		0	0	0	0	0	0	0		0	0	0	0	0	0	0	0	0	0	0	1	0	0	1	0	0	0	0	0	0	0
Pon ins 101 2770939548	2770939548	Proteobacteria	Alphaproteobacteria	Rhodobacterales	Rhodobacteraceae	Pontivivens	Pontivivens insulae	1639689	DSM 103361	Environmental	Aquatic	Unclassified	Marine	0	0	0	3539463	3559		0	0	0	0	0	0	0		3	2	1	0	0	0	0	0	0	0	0	0	0	1	1	0	1	0	0	0	0	0
Por bac scd 2739367909	2739367909	Proteobacteria	Alphaproteobacteria	Pelagibacterales	Pelagibacteraceae	Candidatus Pelagibacter	Candidatus Pelagibacter bacterium JGI 01_G17_4000m	2738604	JGI 01_F8_4000m	Environmental	Aquatic	Oceanic	Marine	0	226858	1560172	1435235	1482		0	0	0	0	0	0	0		4	1	1	0	0	0	0	0	0	0	0	0	0	1	0	0	0	0	0	0	0	0
Por bac scd 2739367822	2739367822	Proteobacteria	Alphaproteobacteria	Pelagibacterales	Pelagibacteraceae	Candidatus Pelagibacter	Candidatus Pelagibacter bacterium JGI 01_G21_4000m	2738606	JGI 01_M20_750m	Environmental	Aquatic	Oceanic	Marine	0	230675	1561525	978151	1035		0	0	0	0	0	0	0		7	0	2	0	0	0	0	0	0	0	0	0	0	0	1	0	2	0	0	0	0	0
Pro mar MI5 640753041	640753041	Cyanobacteria	unclassified	Synechococcales	Prochloraceae	Prochlorococcus	Prochlorococcus marinus	93060	MIT 9215	Environmental	Aquatic	Epipelagic	Marine	20x	0	-140	1738790	2059		1	0	1	1	1	1	4		2	1	0	1	1	1	0	0	1	0	0	1	0	1	1	0	1	0	0	1	0	0
Pro mar MI2 637000210	637000210	Cyanobacteria	unclassified	Synechococcales	Prochloraceae	Prochlorococcus	Prochlorococcus marinus	74546	MIT9312	Environmental	Aquatic	Epipelagic	Marine	0	37513333	-68.24	1709204	1860		1	0	1	1	1	1	4		1	1	0	1	1	1	0	0	1	0	0	1	0	1	1	0	1	0	0	1	0	0
Pro hol 906 2509276045	2509276045	Cyanobacteria	unclassified	Synechococcales	Prochlorotrichaceae	Prochlorothrix	Prochlorothrix hollandica	317619	PCC 9006	Environmental	Aquatic	Lentic	Freshwater	30x	52.2	44321	5646343	4823		1	0	1	1	2	1	4		1	1	0	1	1	1	0	0	2	0	0	1	0	1	1	0	1	0	0	0	0	0
Pro pne 168 2829732774	2829732774	Proteobacteria	Alphaproteobacteria	Hyphomicrobiales	Hyphomicrobiaceae	Prosthecomicrobium	Prosthecomicrobium pneumaticum	81895	0	Environmental	Aquatic	Unclassified	Unclassified	0	0	0	4652771	4432		0	0	0	0	0	0	0		11	2	1	0	0	0	0	0	0	0	0	0	0	2	1	0	3	0	0	0	0	0
Pse pis 157 2519899641	2519899641	Proteobacteria	Gammaproteobacteria	Alteromonadales	Pseudoalteromonadaceae	Pseudoalteromonas	Pseudoalteromonas piscicida	1279016	ATCC 15057	Environmental	Aquatic	Unclassified	Marine	Unknown	0	0	5279016	4776		1	0	1	1	1	1	4		4	0	1	1	1	1	0	0	1	0	0	1	1	2	1	0	2	0	0	0	0	0
Pse sub 228 2568526005	2568526005	Proteobacteria	Betaproteobacteria	Neisseriales	Chromobacteriaceae	Pseudogulbenkiania	Pseudogulbenkiania subflava	1123014	DSM 22618	Environmental	Aquatic	Unclassified	Freshwater	0	24.82	120.98	4367405	4069		1	0	1	1	1	1	4		3	2	1	1	1	1	0	0	1	0	0	1	1	2	1	0	5	0	0	0	0	0
Pse pse B9A 2856515415	2856515415	Proteobacteria	Gammaproteobacteria	Pseudomonadales	Pseudomonadaceae	Pseudomonas	Pseudomonas oleovorans	301	0	Environmental	Aquatic	Sediment	Freshwater	0	0	0	4822363	4719		1	0	1	1	1	1	4		4	1	3	1	1	1	0	0	1	0	0	1	1	1	1	0	2	0	0	0	0	0
Pse sp 205 2844758135	2844758135	Proteobacteria	Gammaproteobacteria	Pseudomonadales	Pseudomonadaceae	Pseudomonas	Pseudomonas sp. YL-MPn6-2015	2663833	0	Environmental	Aquatic	Lake	Freshwater	0	444111	-1103163	6615358	6178		1	0	1	1	1	1	4		7	0	2	1	1	1	0	0	1	0	0	1	1	1	1	0	3	0	0	0	0	0
Pse suw J47 2509276010	2509276010	Proteobacteria	Gammaproteobacteria	Xanthomonadales	Xanthomonadaceae	Pseudoxanthomonas	Pseudoxanthomonas suwonensis	935568	J47	Environmental	Aquatic	Intertidal zone	Marine	Unknown	38466376	21336685	3346704	3066		1	0	1	1	1	1	4		4	0	2	1	1	1	0	0	1	0	0	1	1	1	1	0	1	0	0	0	0	0
Psy cry K55 637000227	637000227	Proteobacteria	Gammaproteobacteria	Pseudomonadales	Moraxellaceae	Psychrobacter	Psychrobacter cryohalolentis	335284	K5	Environmental	Aquatic	Saline	Non-marine Saline and Alkaline	11x	70	160	3101097	2582		1	0	1	1	1	1	4		3	1	1	1	1	1	0	0	1	0	0	1	0	1	1	0	1	0	0	0	0	0
Rei mar 158 2675903220	2675903220	Proteobacteria	Gammaproteobacteria	Oceanospirillales	Saccharospirillaceae	Reinekea	Reinekea marinisedimentorum	230495	DSM 15388	Environmental	Aquatic	Oceanic	Marine	0	429236496	1317260465	4230836	3873		1	0	1	1	1	1	4		2	0	1	1	1	1	0	0	1	0	0	1	0	1	1	1	1	0	0	0	0	0
Rhe per 186 2521172649	2521172649	Proteobacteria	Gammaproteobacteria	Chromatiales	Chromatiaceae	Rheinheimera	Rheinheimera perlucida	1123054	DSM 18276	Environmental	Aquatic	Unclassified	Freshwater	Unknown	59438	215005	4000424	3790		1	0	1	1	1	1	4		2	0	1	1	1	1	0	0	1	0	0	1	1	1	1	0	1	0	0	0	0	0
Rhi agg 111 2926661365	2926661365	Proteobacteria	Alphaproteobacteria	Hyphomicrobiales	Rhizobiaceae	Rhizobium	Rhizobium aggregatum	1368425	0	Environmental	Aquatic	Unclassified	Unclassified	0	0	0	4832432	4717		0	0	0	0	0	0	0		4	1	1	0	0	0	0	0	0	0	0	0	0	2	1	0	3	0	0	0	0	0
Rho bog LB1 2838091430	2838091430	Proteobacteria	Alphaproteobacteria	Rhodobacterales	Rhodobacteraceae	Rhodobaca	Rhodobaca bogoriensis	1188254	0	Environmental	Aquatic	Lake	Freshwater	0	0	0	3908741	3855		0	0	0	0	0	0	0		2	2	1	0	0	0	0	0	0	0	0	0	0	1	1	0	1	0	0	0	0	0
Rho aes 195 2681813516	2681813516	Proteobacteria	Alphaproteobacteria	Rhodobacterales	Rhodobacteraceae	Rhodobacter	Rhodobacter aestuarii	453582	DSM 19945	Environmental	Aquatic	Unclassified	Unclassified	0	0	0	3841151	3698		0	0	0	0	0	1	1		2	2	2	0	0	1	0	0	0	0	0	0	0	1	2	1	1	0	0	0	0	0
Rho Ant scd 2731639150	2731639150	Proteobacteria	Deltaproteobacteria	Desulfobacterales	Desulfobulbaceae	unclassified	unclassified	293401	SCGC AG-487_D03	Environmental	Aquatic	Unclassified	Marine	0	-36.45	-73	1224760	1159		0	0	0	0	0	0	0		1	1	1	0	0	0	0	0	0	0	0	0	0	0	1	1	0	0	0	0	0	0
Rho app 232 2828001536	2828001536	Proteobacteria	Alphaproteobacteria	Hyphomicrobiales	Parvibaculaceae	Rhodoligotrophos	Rhodoligotrophos appendicifer	987056	0	Environmental	Aquatic	Unclassified	Freshwater	0	0	0	5586254	5380		0	0	0	0	0	0	0		21	2	1	0	0	0	0	0	0	0	0	0	0	1	1	0	1	0	0	0	0	0
Rho jul 119 2926581363	2926581363	Proteobacteria	Alphaproteobacteria	Hyphomicrobiales	Bradyrhizobiaceae	Rhodopseudomonas	Rhodopseudomonas julia	200617	0	Environmental	Aquatic	Unclassified	Thermal springs	0	0	0	3790700	3592		0	0	0	0	0	0	0		5	2	1	0	0	0	0	0	0	0	0	0	0	1	2	1	2	0	0	0	0	0
Rho pal Ha2 637000240	637000240	Proteobacteria	Alphaproteobacteria	Hyphomicrobiales	Bradyrhizobiaceae	Rhodopseudomonas	Rhodopseudomonas palustris	316058	HaA2	Environmental	Aquatic	Sediment	Freshwater	11x	52792	7242	5331656	4788		1	0	1	1	1	1	4		10	3	1	1	1	1	0	0	1	0	0	0	0	2	2	2	3	0	0	0	0	0
Rho bac scd 2739368001	2739368001	Proteobacteria	Alphaproteobacteria	Rhodospirillales	Rhodospirillaceae	unclassified	Rhodospirillaceae bacterium JGI 01_E17_750m	2663676	JGI 01_E17_750m	Environmental	Aquatic	Oceanic	Marine	0	230675	1561525	747623	767		0	0	0	0	0	0	0		1	0	0	0	0	0	0	0	0	0	0	0	0	0	0	0	0	0	0	0	0	0
Rho bac scd 2739367971	2739367971	Proteobacteria	Alphaproteobacteria	Rhodospirillales	Rhodospirillaceae	unclassified	Rhodospirillaceae bacterium	1898112	JGI 01_G18_4000m	Environmental	Aquatic	Oceanic	Marine	0	226858	1560172	788036	824		0	0	0	0	0	1	1		5	1	0	0	0	1	0	0	0	0	0	0	0	0	1	1	0	0	0	0	0	0
Rho bac scd 2721756106	2721756106	Proteobacteria	Alphaproteobacteria	Rhodospirillales	Rhodospirillaceae	unclassified	Rhodospirillaceae bacterium JGI 02_K17	2035132	JGI 02_K17	Environmental	Aquatic	Oceanic	Marine	0	227897	1579194	1208508	1199		0	0	0	0	0	0	0		5	0	0	0	0	0	0	0	0	0	0	0	0	0	0	0	0	0	0	0	0	0
Rho mar 422 646311949	646311949	Bacteroidetes	unclassified	Bacteroidetes Order II. Incertae sedis	Rhodothermaceae	Rhodothermus	Rhodothermus marinus	518766	R-10, DSM 4252	Environmental	Aquatic	Unclassified	Thermal springs	8.8x Sanger; 23.8x pyrosequence	63.88	-22.5	3386737	2965		2	0	1	1	1	1	4		6	1	0	2	1	1	0	0	1	0	0	0	0	0	1	0	2	0	0	0	0	0
Rho pro 222 2622736637	2622736637	Bacteroidetes	unclassified	Bacteroidetes Order II. Incertae sedis	Rhodothermaceae	Rhodothermus	Rhodothermus profundi	633813	DSM 22212	Environmental	Aquatic	Hydrothermal vents	Marine	0	0	0	3139689	2725		2	0	1	1	1	1	4		6	1	0	2	1	1	0	0	1	0	0	0	0	0	1	0	2	0	0	0	0	0
Rho adr 271 2795385465	2795385465	Proteobacteria	Alphaproteobacteria	Rhodobacterales	Rhodobacteraceae	Rhodovulum	Rhodovulum adriaticum	35804	0	Environmental	Aquatic	Saline	Non-marine Saline and Alkaline	0	0	0	3350627	3302		0	0	0	0	0	0	0		3	3	1	0	0	0	0	0	0	0	0	0	0	1	1	0	1	0	0	0	0	0
Ric bac scd 2698537100	2698537100	Proteobacteria	Alphaproteobacteria	Rickettsiales	Rickettsiaceae	unclassified	Rickettsiaceae bacterium JGI CrystG Aug08-3-H17	2035150	JGI CrystG Aug08-3-H17	Environmental	Aquatic	Unclassified	Freshwater	0	389383	-1101354	307686	355		0	0	0	0	0	0	0		0	0	0	0	0	0	0	0	0	0	0	0	0	0	1	0	0	0	0	0	0	0
Ric bac und 2693430077	2693430077	Proteobacteria	Alphaproteobacteria	Rickettsiales	Rickettsiaceae	unclassified	Rickettsiaceae bacterium JGI CrystG Aug3-3-E10	2035151	JGI CrystG Aug3-3-E10	Environmental	Aquatic	Unclassified	Freshwater	0	389383	-1101354	329196	369		0	0	0	0	0	0	0		0	0	0	0	0	0	0	0	0	0	0	0	0	1	0	0	0	0	0	0	0	0
Ros mar 271 2693429879	2693429879	Proteobacteria	Alphaproteobacteria	Rhodobacterales	Roseobacteraceae	Roseivivax	Roseivivax marinus	1379903	DSM 27511	Environmental	Aquatic	Unclassified	Unclassified	0	0	0	4013190	3800		0	0	0	0	0	0	0		2	2	1	0	0	0	0	0	0	0	0	0	0	1	1	0	1	0	0	0	0	0
Ros pac v22 2739367657	2739367657	Proteobacteria	Alphaproteobacteria	Rhodobacterales	Roseobacteraceae	Roseivivax	Roseivivax pacificus	1267769	DSM 29329	Environmental	Aquatic	Oceanic	Marine	0	0	0	4845108	4684		0	0	0	0	0	0	0		9	3	1	0	0	0	0	0	0	0	0	0	0	1	1	0	1	0	0	0	0	0
Ros goe 185 2838110688	2838110688	Proteobacteria	Alphaproteobacteria	Rhodospirillales	Rhodospirillaceae	Roseospira	Roseospira goensis	391922	0	Environmental	Aquatic	Unclassified	Unclassified	0	0	0	4186852	3759		0	0	0	0	0	0	0		4	1	0	0	0	0	0	0	0	0	0	0	0	1	1	0	1	0	0	0	0	0
Ros pac 299 2700988706	2700988706	Proteobacteria	Alphaproteobacteria	Rhodobacterales	Roseobacteraceae	Roseovarius	Roseovarius pacificus	337701	DSM 29589	Environmental	Aquatic	Oceanic	Marine	0	0	0	4547027	4485		0	0	0	0	0	1	1		6	2	1	0	0	1	0	0	0	0	0	0	0	1	1	1	1	0	0	0	0	0
Rue int 291 2695420938	2695420938	Proteobacteria	Alphaproteobacteria	Rhodobacterales	Roseobacteraceae	Ruegeria	Ruegeria intermedia	996115	DSM 29341	Environmental	Aquatic	Unclassified	Thermal springs	0	0	0	3858813	3902		1	0	1	1	1	1	4		5	2	1	1	1	1	0	0	1	0	0	1	0	1	1	0	1	1	0	0	0	0
Rue lac 114 2698536695	2698536695	Proteobacteria	Alphaproteobacteria	Rhodobacterales	Roseobacteraceae	Ruegeria	Ruegeria lacuscaerulensis	644107	ITI-1157	Environmental	Aquatic	Unclassified	Thermal springs	0	63879	-22434	3503407	3566		1	0	1	1	1	1	4		4	2	1	1	1	1	0	0	1	0	0	1	0	1	1	0	1	1	0	0	0	0
S2R 29 und 2630969017	2630969017	unclassified	unclassified	unclassified	unclassified	unclassified	uncultured bacterium	77133	JGI MDM2-000218CP-N12	Environmental	Aquatic	Sediment	Thermal springs	0	0	0	1089396	1141		0	0	0	0	0	0	0		2	0	0	0	0	0	0	0	0	0	0	0	0	0	0	0	0	0	0	0	0	0
SAR clu scd 2740891972	2740891972	Proteobacteria	Gammaproteobacteria	unclassified	unclassified	unclassified	uncultured Gammaproteobacteria bacterium	86473	SCGC AD-615_D17	Environmental	Aquatic	Unclassified	Marine	0	-13	-82.2	1341034	1362		0	0	0	0	0	0	0		2	1	1	0	0	0	0	0	0	0	0	0	0	0	0	0	1	0	0	0	0	0
SAR clu scd 2740891958	2740891958	Proteobacteria	Gammaproteobacteria	unclassified	unclassified	unclassified	uncultured Gammaproteobacteria bacterium	86473	SCGC AG-487_C05	Environmental	Aquatic	Unclassified	Marine	0	-36.45	-73	889136	958		0	0	0	0	0	0	0		4	0	1	0	0	0	0	0	0	0	0	0	0	1	1	0	1	0	0	0	0	0
SAR clu und 2505119050	2505119050	Proteobacteria	Deltaproteobacteria	unclassified	unclassified	unclassified	SAR324 cluster bacterium SCGC AAA240-J09	913331	SCGC AAA240-J09	Environmental	Aquatic	Unclassified	Marine	103x	44430	-158	2320988	2270		0	0	0	0	0	0	0		4	1	1	0	0	0	0	0	0	0	0	0	0	0	0	0	2	0	0	0	0	0
SAR clu scd 2739368006	2739368006	Proteobacteria	Deltaproteobacteria	unclassified	unclassified	unclassified	unclassified	28221	JGI 01_L7_1000m	Environmental	Aquatic	Oceanic	Marine	0	238525	1567669	201329	217		0	0	0	0	0	0	0		0	0	0	0	0	0	0	0	0	0	0	0	0	0	0	0	0	0	0	0	0	0
SAR clu scd 2734482382	2734482382	Proteobacteria	Deltaproteobacteria	unclassified	unclassified	unclassified	uncultured SAR324 cluster bacterium	179114	SCGC AD-604_K18	Environmental	Aquatic	Unclassified	Marine	0	189203	-1048907	1008227	920		0	0	0	0	0	0	0		3	0	0	0	0	0	0	0	0	0	0	0	0	0	1	0	0	0	0	0	0	0
SAR clu scd 2734482376	2734482376	Proteobacteria	Gammaproteobacteria	unclassified	unclassified	unclassified	uncultured Gammaproteobacteria bacterium	86473	SCGCAG-487_E03	Environmental	Aquatic	Unclassified	Marine	0	-36.45	-73	951921	916		0	0	0	0	0	0	0		2	0	0	0	0	0	0	0	0	0	0	0	0	0	0	0	0	0	0	0	0	0
SUP clu scd 2734482348	2734482348	Proteobacteria	Gammaproteobacteria	unclassified	unclassified	unclassified	uncultured Gammaproteobacteria bacterium	86473	SCGC AG-485_B10	Environmental	Aquatic	Unclassified	Marine	0	-223933	140318	777776	826		1	0	1	1	0	0	2		1	1	0	1	1	0	0	0	0	0	0	0	1	1	0	0	1	0	0	0	0	0
SUP clu scd 2734482805	2734482805	Proteobacteria	Gammaproteobacteria	unclassified	unclassified	unclassified	uncultured Gammaproteobacteria bacterium	86473	SCGC AG-485_P16	Environmental	Aquatic	Unclassified	Marine	0	-223933	140318	578607	621		0	0	0	0	0	0	0		1	1	0	0	0	0	0	0	0	0	0	1	0	0	0	0	0	0	0	0	0	0
SUP clu scd 2734482818	2734482818	Proteobacteria	Gammaproteobacteria	unclassified	unclassified	unclassified	uncultured Gammaproteobacteria bacterium	86473	SCGC AG-487_B03	Environmental	Aquatic	Unclassified	Marine	0	-36.45	-73	847187	833		0	0	1	1	0	1	2		0	1	0	0	1	1	0	0	0	0	0	0	0	0	0	0	1	0	0	0	0	0
SUP clu scd 2734482360	2734482360	Proteobacteria	Gammaproteobacteria	unclassified	unclassified	unclassified	uncultured Gammaproteobacteria bacterium	86473	SCGC AG-487_E22	Environmental	Aquatic	Unclassified	Marine	0	-36.45	-73	285705	294		0	0	0	0	0	1	1		0	0	0	0	0	1	0	0	0	0	0	0	0	0	0	0	0	0	0	0	0	0
SUP clu scd 2734482354	2734482354	Proteobacteria	Gammaproteobacteria	unclassified	unclassified	unclassified	uncultured Gammaproteobacteria bacterium	86473	SCGC AG-487_L16	Environmental	Aquatic	Unclassified	Marine	0	-36.45	-73	240786	239		0	0	0	0	0	0	0		0	0	0	0	0	0	0	0	0	0	0	0	0	0	0	0	1	0	0	0	0	0
SUP clu scd 2731639142	2731639142	Proteobacteria	Gammaproteobacteria	unclassified	unclassified	unclassified	uncultured Gammaproteobacteria bacterium	86473	SCGC AG-487_O04	Environmental	Aquatic	Unclassified	Marine	0	-36.45	-73	1017323	1055		1	0	0	0	0	0	1		2	0	1	1	0	0	0	0	0	0	0	1	1	1	1	0	1	0	0	0	0	0
Sac ami 455 2821258180	2821258180	Actinobacteria	Actinomycetia	Pseudonocardiales	Pseudonocardiaceae	Saccharomonospora	Saccharomonospora amisosensis	1128677	0	Environmental	Aquatic	Unclassified	Marine	0	0	0	5534940	5475		1	0	1	1	1	2	4		8	1	0	1	1	2	0	0	1	0	0	0	0	0	1	0	4	0	0	0	0	0
Sac vir 437 644736404	644736404	Actinobacteria	Actinomycetia	Pseudonocardiales	Pseudonocardiaceae	Saccharomonospora	Saccharomonospora viridis	471857	P101, DSM 43017	Environmental	Aquatic	Wetlands	Freshwater	12.9x Sanger	0	0	4308349	3962		1	0	1	1	1	1	4		5	1	0	1	1	1	0	0	1	0	0	0	0	1	1	0	4	0	0	0	0	0
Sac deg 400 637000249	637000249	Proteobacteria	Gammaproteobacteria	Cellvibrionales	Cellvibrionaceae	Saccharophagus	Saccharophagus degradans	86304	14642	Environmental	Aquatic	Intertidal zone	Marine	16x	37584154	-76178374	5057531	4114		1	0	1	1	1	1	4		2	0	1	1	1	1	0	0	1	0	0	1	0	1	1	0	2	0	0	0	0	0
Sag mar 105 2829988960	2829988960	Proteobacteria	Alphaproteobacteria	Rhodobacterales	Roseobacteraceae	Sagittula	Sagittula marina	943940	0	Environmental	Aquatic	Unclassified	Marine	0	0	0	5044567	4991		0	0	0	0	0	0	0		6	2	1	0	0	0	0	0	0	0	0	0	0	1	0	1	1	0	0	0	0	0
Sal alb 208 2617270835	2617270835	Firmicutes	Bacilli	Bacillales	Bacillaceae	Salimicrobium	Salimicrobium album	50717	DSM 20748	Environmental	Aquatic	Saline	Non-marine Saline and Alkaline	0	0	0	2629725	2742		0	0	0	0	1	0	1		6	1	0	0	0	0	0	0	1	0	0	0	0	1	1	0	2	0	0	0	0	0
Sal sp CA4 2886317012	2886317012	Actinobacteria	Actinomycetia	Micrococcales	Microbacteriaceae	Salinibacterium	Salinibacterium sp. CAN_S4	2787727	0	Environmental	Aquatic	Ice	Freshwater	0	-776167	162983	3068493	3035		0	0	0	0	0	0	0		4	0	0	0	0	0	0	0	0	0	0	0	0	0	1	0	1	0	0	0	0	0
Sal kek 233 2740891890	2740891890	Firmicutes	Bacilli	Bacillales	Staphylococcaceae	Salinicoccus	Salinicoccus kekensis	714307	DSM 23173	Environmental	Aquatic	Unclassified	Sediment	0	0	0	2610395	2670		0	0	0	0	0	0	0		5	1	0	0	0	0	0	0	0	0	0	0	0	1	1	0	2	0	0	0	0	0
Sal chu 160 2518645602	2518645602	Proteobacteria	Gammaproteobacteria	Alteromonadales	Alteromonadaceae	Salinimonas	Salinimonas chungwhensis	1123236	DSM 16280	Environmental	Aquatic	Salt crystallizer ponds	Non-marine Saline and Alkaline	Unknown	0	0	3987546	3692		1	0	1	1	1	1	4		1	0	1	1	1	1	0	0	1	0	0	1	1	1	1	0	1	0	0	0	0	0
Sal bac scd 2721756049	2721756049	Proteobacteria	Gammaproteobacteria	Salinisphaerales	Salinisphaeraceae	unclassified	Salinisphaeraceae bacterium JGI 01_B7	2035153	JGI 01_B7	Environmental	Aquatic	Oceanic	Marine	0	227519	1580075	361653	395		0	0	0	0	0	0	0		0	0	0	0	0	0	0	0	0	0	0	0	0	0	0	0	0	0	0	0	0	0
Sal pac CN3 2515154126	2515154126	Actinobacteria	Actinomycetia	Micromonosporales	Micromonosporaceae	Salinispora	Salinispora pacifica	1136417	CNT003	Environmental	Aquatic	Unclassified	Marine	Unknown	0	0	5469257	5106		2	0	1	1	1	1	4		14	1	0	2	1	1	0	0	1	0	0	0	0	0	1	0	3	0	0	0	0	0
Sal pac CN0 2518645626	2518645626	Actinobacteria	Actinomycetia	Micromonosporales	Micromonosporaceae	Salinispora	Salinispora pacifica	1169192	CNY330	Environmental	Aquatic	Unclassified	Unclassified	Unknown	0	0	5498479	5176		2	0	1	1	1	1	4		12	1	0	2	1	1	0	0	1	0	0	0	0	0	1	0	2	0	0	0	0	0
Sal aes 221 2615840712	2615840712	Proteobacteria	Alphaproteobacteria	Rhodobacterales	Roseobacteraceae	Salipiger	Salipiger aestuarii	568098	DSM 22011	Environmental	Aquatic	Unclassified	Sediment	0	0	0	4658697	4521		0	0	0	0	0	1	1		11	2	1	0	0	1	0	0	0	0	0	0	0	1	1	1	1	0	0	0	0	0
Sal thi 106 2615840719	2615840719	Proteobacteria	Alphaproteobacteria	Rhodobacterales	Roseobacteraceae	Salipiger	Salipiger thiooxidans	282683	DSM 10146	Environmental	Aquatic	Unclassified	Marine	0	0	0	5871369	5635		0	0	0	0	0	2	1		11	3	1	0	0	2	0	0	0	0	0	0	0	1	1	1	1	0	0	0	0	0
Sal lon 214 2517093009	2517093009	Bacteroidetes	unclassified	Bacteroidetes Order II. Incertae sedis	Rhodothermaceae	Salisaeta	Salisaeta longa	1089550	DSM 21114	Environmental	Aquatic	Unclassified	Unclassified	Unknown	3144395984	3499603399	3399024	2833		1	0	0	0	0	0	1		5	1	0	1	0	0	0	0	0	0	0	0	0	0	1	0	2	0	0	0	0	0
Sal hal 764 2684623023	2684623023	Firmicutes	Bacilli	Bacillales	Bacillaceae	Salisediminibacterium	Salisediminibacterium halotolerans	517425	CGMCC 1.7654	Environmental	Aquatic	Alkaline	Non-marine Saline and Alkaline	0	42616667	115466667	2842109	2770		0	0	0	0	0	0	0		8	1	0	0	0	0	0	0	0	0	0	0	0	1	1	0	1	0	0	0	0	0
Sch the 210 2770939492	2770939492	Bacteroidetes	Flavobacteriia	Flavobacteriales	Schleiferiaceae	Schleiferia	Schleiferia thermophila	884107	DSM 21410	Environmental	Aquatic	Unclassified	Thermal springs	0	0	0	2599013	2298		0	0	0	0	0	0	0		5	1	0	0	0	0	0	0	0	0	0	0	0	0	1	0	1	0	0	0	0	0
Sed sp He0 2558860975	2558860975	Bacteroidetes	Flavobacteriia	Flavobacteriales	Flavobacteriaceae	Sediminibacter	Sediminibacter sp. Hel_I_10	1392490	Hel_I_10	Environmental	Aquatic	Unclassified	Marine	Unknown	541841	44446	4106053	3688		1	0	1	1	1	1	4		3	2	0	1	1	1	0	0	1	0	0	0	0	1	1	0	1	0	0	0	0	0
Sed goh 283 2695421017	2695421017	Bacteroidetes	Chitinophagia	Chitinophagales	Chitinophagaceae	Sediminibacterium	Sediminibacterium goheungense	1086393	DSM 28323	Environmental	Aquatic	Unclassified	Freshwater	0	0	0	3857482	3401		1	0	1	1	1	1	4		2	1	0	1	1	1	0	0	1	0	0	0	0	0	1	0	1	0	0	0	0	0
She bal OS7 651053066	651053066	Proteobacteria	Gammaproteobacteria	Alteromonadales	Shewanellaceae	Shewanella	Shewanella baltica	693970	OS117	Environmental	Aquatic	Unclassified	Marine	0	0	0	5526018	4985		1	0	1	1	1	1	4		5	0	2	1	1	1	0	0	1	0	0	1	1	1	1	0	2	0	0	0	0	0
She sp 33 639633058	639633058	Proteobacteria	Gammaproteobacteria	Alteromonadales	Shewanellaceae	Shewanella	Shewanella sp. ANA-3	94122	ANA-3	Environmental	Aquatic	Unclassified	Non-marine Saline and Alkaline	11x	41525871	-70670327	5251146	4537		1	0	1	1	1	2	4		3	0	2	1	1	2	0	0	1	0	0	1	1	1	1	0	2	0	0	0	0	0
Shi aby 103 2728369514	2728369514	Proteobacteria	Alphaproteobacteria	Rhodobacterales	Rhodobacteraceae	Shimia	Shimia abyssi	1662395	DSM 100673	Environmental	Aquatic	Unclassified	Sediment	0	0	0	4732601	4603		0	0	0	0	0	0	0		7	2	1	0	0	0	0	0	0	0	0	0	0	1	1	0	1	0	0	0	0	0
Shi sag 294 2724679805	2724679805	Proteobacteria	Alphaproteobacteria	Rhodobacterales	Rhodobacteraceae	Shimia	Shimia sagamensis	1566352	DSM 29734	Environmental	Aquatic	Unclassified	Sediment	0	0	0	4496706	4483		0	0	0	0	0	0	0		5	1	2	0	0	0	0	0	0	0	0	0	0	1	1	0	1	0	0	0	0	0
Sil alg 101 2756170270	2756170270	Proteobacteria	Alphaproteobacteria	Rhodobacterales	Rhodobacteraceae	Silicimonas	Silicimonas algicola	1826607	DSM 103371	Environmental	Aquatic	Unclassified	Marine	0	0	0	4337735	4370		0	0	0	0	0	0	0		8	2	1	0	0	0	0	0	0	0	0	0	0	1	1	0	1	0	0	0	0	0
Sim met 187 2795385460	2795385460	Proteobacteria	Betaproteobacteria	Burkholderiales	Comamonadaceae	Simplicispira	Simplicispira metamorpha	80881	0	Environmental	Aquatic	Unclassified	Unclassified	0	0	0	3778861	3425		0	0	0	0	0	1	1		6	2	1	0	0	1	0	0	0	0	0	1	0	1	1	0	1	0	0	0	0	0
Sim sp 110 2756170201	2756170201	Proteobacteria	Betaproteobacteria	Burkholderiales	Comamonadaceae	Simplicispira	Simplicispira sp. 110	2135640	110	Environmental	Aquatic	Lake	Freshwater	0	0	0	3966900	3730		0	0	0	0	0	1	1		5	1	1	0	0	1	0	0	0	0	0	1	0	1	2	0	1	0	0	0	0	0
Sin mel 233 2597490345	2597490345	Proteobacteria	Alphaproteobacteria	Hyphomicrobiales	Rhizobiaceae	Sinorhizobium	Sinorhizobium meliloti	693982	AK83	Environmental	Aquatic	Unclassified	Marine	0	45321	60642	6919612	6854		0	0	0	0	0	0	0		6	2	1	0	0	0	0	0	0	0	0	0	0	2	1	0	3	0	0	0	0	0
Sph ple Grs 2508501070	2508501070	Spirochaetes	Spirochaetia	Spirochaetales	Sphaerochaetaceae	Sphaerochaeta	Sphaerochaeta pleomorpha	158190	Grapes	Environmental	Aquatic	Lotic	Freshwater	0	42697144	-84378797	3590853	3283		0	0	0	0	0	0	0		3	0	0	0	0	0	0	0	0	0	0	0	0	1	1	0	1	0	0	0	0	0
Sph hip 566 2754412940	2754412940	Proteobacteria	Betaproteobacteria	Burkholderiales	unclassified	Sphaerotilus	Sphaerotilus hippei	744406	DSM 566	Environmental	Aquatic	Pond	Freshwater	0	0	0	4429270	4031		0	0	0	0	0	1	1		9	2	2	0	0	1	0	0	0	0	0	1	0	1	1	0	1	0	0	0	0	0
Sph sp B1A 2859956134	2859956134	Proteobacteria	Alphaproteobacteria	Sphingomonadales	Sphingomonadaceae	Sphingobium	Sphingobium sp. B10D7A	2735884	0	Environmental	Aquatic	River	Freshwater	0	0	0	3518945	3352		2	0	1	1	1	1	4		5	1	0	2	1	1	0	0	1	0	0	1	0	1	1	0	1	0	0	0	0	0
Sph sp B1A 2930998400	2930998400	Proteobacteria	Alphaproteobacteria	Sphingomonadales	Sphingomonadaceae	Sphingobium	unclassified	165695	0	Environmental	Aquatic	River	Freshwater	0	0	0	3597633	3345		2	0	1	1	1	1	4		5	1	0	2	1	1	0	0	1	0	0	1	0	1	1	0	1	0	0	0	0	0
Sph sp B1A 2864650110	2864650110	Proteobacteria	Alphaproteobacteria	Sphingomonadales	Sphingomonadaceae	Sphingobium	Sphingobium sp. B12D2A	2735885	0	Environmental	Aquatic	River	Freshwater	0	0	0	3766187	3586		2	0	1	1	1	1	4		1	3	0	2	1	1	0	0	1	0	0	1	0	1	1	0	1	0	0	0	0	0
Sph sp B1D 2864661830	2864661830	Proteobacteria	Alphaproteobacteria	Sphingomonadales	Sphingomonadaceae	Sphingobium	Sphingobium sp. B1D3D	2735888	0	Environmental	Aquatic	River	Freshwater	0	0	0	4207129	4044		2	0	1	1	1	1	4		2	2	0	2	1	1	0	0	1	0	0	1	0	1	1	0	1	0	0	0	0	0
Sph sp B2C 2931029370	2931029370	Proteobacteria	Alphaproteobacteria	Sphingomonadales	Sphingomonadaceae	Sphingobium	unclassified	165695	0	Environmental	Aquatic	River	Freshwater	0	0	0	3475512	3261		2	0	1	1	1	1	4		5	1	0	2	1	1	0	0	1	0	0	1	0	1	1	0	1	0	0	0	0	0
Sph sp B2D 2931032632	2931032632	Proteobacteria	Alphaproteobacteria	Sphingomonadales	Sphingomonadaceae	Sphingobium	unclassified	165695	0	Environmental	Aquatic	River	Freshwater	0	0	0	3692171	3450		2	0	1	1	1	1	4		5	1	0	2	1	1	0	0	1	0	0	1	0	1	1	0	1	0	0	0	0	0
Sph sp B7B 2931036083	2931036083	Proteobacteria	Alphaproteobacteria	Sphingomonadales	Sphingomonadaceae	Sphingobium	unclassified	165695	0	Environmental	Aquatic	River	Freshwater	0	0	0	3551768	3311		2	0	1	1	1	1	4		2	1	0	2	1	1	0	0	1	0	0	1	0	1	1	0	1	0	0	0	0	0
Sph sp B9B 2864665875	2864665875	Proteobacteria	Alphaproteobacteria	Sphingomonadales	Sphingomonadaceae	Sphingobium	Sphingobium sp. B9G3B	2735909	0	Environmental	Aquatic	River	Freshwater	0	0	0	5143881	5001		2	0	1	1	1	2	4		7	1	0	2	1	2	0	0	1	0	0	1	0	1	1	0	1	0	0	0	0	0
Sph xan B1A 2931046226	2931046226	Proteobacteria	Alphaproteobacteria	Sphingomonadales	Sphingomonadaceae	Sphingobium	Sphingobium xanthum	1387165	0	Environmental	Aquatic	River	Freshwater	0	0	0	3518958	3345		2	0	1	1	1	1	4		5	1	0	2	1	1	0	0	1	0	0	1	0	1	1	0	1	0	0	0	0	0
Sph aes 195 2576861403	2576861403	Proteobacteria	Alphaproteobacteria	Sphingomonadales	Sphingomonadaceae	Sphingomonas	Sphingomonas aestuarii	1123266	DSM 19475	Environmental	Aquatic	Unclassified	Sediment	0	347667	1276631	2985908	2940		2	0	1	1	1	1	4		3	1	0	2	1	1	0	0	1	0	0	0	0	1	1	0	1	0	0	0	0	0
Spi bac scd 2698536970	2698536970	Spirochaetes	unclassified	unclassified	unclassified	unclassified	Spirochaetes bacterium	2202144	JGI CrystG Apr3-1-I5	Environmental	Aquatic	Unclassified	Freshwater	0	389383	-1101354	287720	261		0	0	0	0	0	1	1		0	0	0	0	0	1	0	0	0	0	0	0	0	1	0	0	0	0	0	0	0	0
Spi bac und 2264265209	2264265209	Spirochaetes	unclassified	unclassified	unclassified	unclassified	Spirochaetes bacterium SCGC AAA257-G10	1130382	SCGC AAA257-G10	Environmental	Aquatic	Coastal	Marine	0	0	0	1369981	1381		0	0	0	0	0	0	0		0	0	0	0	0	0	0	0	0	0	0	0	0	0	0	0	1	0	0	0	0	0
Str sp e10 2515154102	2515154102	Actinobacteria	Actinomycetia	Streptomycetales	Streptomycetaceae	Streptomyces	Streptomyces sp. ScaeMP-e10	1156841	ScaeMP-e10	Environmental	Aquatic	Oceanic	Marine	Unknown	25366365	-9016533	8075580	7178		1	0	1	1	1	1	4		8	1	0	1	1	1	0	0	1	0	0	0	0	0	1	0	4	0	0	0	0	0
Sub fri 137 2893543475	2893543475	Actinobacteria	Actinomycetia	Micrococcales	Microbacteriaceae	Subtercola	Subtercola frigoramans	120298	0	Environmental	Aquatic	Groundwater	Freshwater	0	0	0	3679597	3451		0	0	0	0	0	0	0		6	0	0	0	0	0	0	0	0	0	0	0	0	0	1	0	1	0	0	0	0	0
Sul bac scd 2737471715	2737471715	Proteobacteria	Alphaproteobacteria	Rhodobacterales	Roseobacteraceae	Sulfitobacter	Sulfitobacter sp. JGI 01_I12_4000m	2738755	JGI 01_I12_4000m	Environmental	Aquatic	Oceanic	Marine	0	226858	1560172	1512110	1597		0	0	0	0	0	0	0		2	1	1	0	0	0	0	0	0	0	0	0	0	1	0	0	0	0	0	0	0	0
Sul sp und 2693430057	2693430057	Proteobacteria	Epsilonproteobacteria	Campylobacterales	Thiovulaceae	Sulfurimonas	Sulfurimonas sp. JGI CrystG Aug3-1-F10	1896286	JGI CrystG Aug3-1-F10	Environmental	Aquatic	Unclassified	Freshwater	0	389383	-1101354	133528	183		0	0	0	0	0	0	0		0	0	0	0	0	0	0	0	0	0	0	0	0	0	0	0	0	0	0	0	0	0
Syn bac scd 2747842478	2747842478	Cyanobacteria	unclassified	Synechococcales	Synechococcaceae	Synechococcus	Synechococcus sp. JGI 01_L7	2035234	JGI 01_L7	Environmental	Aquatic	Oceanic	Marine	0	226617	1579972	1385468	1690		1	0	1	1	1	0	3		0	1	0	1	1	0	0	0	1	0	0	1	0	1	1	0	2	0	0	1	0	0
Syn bac scd 2721755866	2721755866	Cyanobacteria	unclassified	Synechococcales	Synechococcaceae	Synechococcus	Synechococcus sp. JGI 02_L19	2035227	JGI 02_L19	Environmental	Aquatic	Oceanic	Marine	0	227897	157919	1780813	2113		0	0	0	0	0	1	1		1	1	0	0	0	1	0	0	0	0	0	0	0	1	1	0	2	0	0	0	0	0
Syn elo 792 637000308	637000308	Cyanobacteria	unclassified	Synechococcales	Synechococcaceae	Synechococcus	Synechococcus elongatus	1140	PCC 7942	Environmental	Aquatic	Unclassified	Freshwater	0	0	0	2742269	2719		1	0	2	2	2	1	4		1	1	0	1	2	1	0	0	2	0	0	2	0	1	1	0	1	0	0	1	0	0
Syn sp Paa 2806310490	2806310490	Cyanobacteria	unclassified	Synechococcales	Synechococcaceae	Synechococcus	Synechococcus sp. Ace-Pa	2572902	0	Environmental	Aquatic	Lake	Freshwater	0	-684717	781877	2762890	2971		1	0	1	1	1	1	4		1	1	0	1	1	1	0	0	1	0	0	1	0	1	1	0	1	0	0	1	0	0
Syn sp CC6 2517093019	2517093019	Cyanobacteria	unclassified	Synechococcales	Synechococcaceae	Synechococcus	Synechococcus sp. CC9616	110663	CC9616	Environmental	Aquatic	Pelagic	Marine	Unknown	-214882	-117230383	2645910	2958		1	0	1	1	1	1	4		1	1	0	1	1	1	0	0	1	0	0	1	0	1	1	0	2	0	0	1	0	0
Syn sp 752 2508501041	2508501041	Cyanobacteria	unclassified	Synechococcales	Synechococcaceae	Synechococcus	Synechococcus sp. PCC 7502	1173263	PCC 7502	Environmental	Aquatic	Wetlands	Freshwater	0	0	0	3583735	3669		1	0	0	0	1	1	3		2	1	0	1	0	1	0	0	1	0	0	0	0	1	1	0	4	0	0	0	0	0
Syn sp 806 2507262052	2507262052	Cyanobacteria	unclassified	Synechococcales	Synechococcaceae	Synechococcus	Synechococcus sp. WH 8016	166318	WH 8016	Environmental	Aquatic	Intertidal zone	Marine	30x	41525993	-70676093	2706690	3046		1	0	1	1	1	1	4		4	1	0	1	1	1	0	0	1	0	0	1	0	1	1	0	1	0	0	1	0	0
TPD 58 scd 2698537004	2698537004	Thermotogae	unclassified	unclassified	unclassified	unclassified	Thermotogae bacterium JGI CrystG Apr3-1-J9	2505924	JGI CrystG Apr3-1-J9	Environmental	Aquatic	Unclassified	Freshwater	0	389383	-1101354	940664	957		0	0	0	0	0	0	0		2	0	0	0	0	0	0	0	0	0	0	0	0	0	1	0	1	0	0	0	0	0
Tan div 273 2700988694	2700988694	Bacteroidetes	Bacteroidia	Marinilabiliales	Prolixibacteraceae	Tangfeifania	Tangfeifania diversioriginum	1168035	DSM 27063	Environmental	Aquatic	Unclassified	Unclassified	0	0	0	4779684	4163		0	0	0	0	0	1	1		4	1	0	0	0	1	0	0	0	0	0	0	0	0	1	0	2	0	0	0	0	0
Tep ign 124 2784746798	2784746798	Proteobacteria	Betaproteobacteria	Burkholderiales	unclassified	Tepidimonas	Tepidimonas ignava	114249	0	Environmental	Aquatic	Unclassified	Thermal springs	0	0	0	2707895	2639		0	0	0	0	0	1	1		2	1	0	0	0	1	0	0	0	0	0	1	0	1	1	0	1	0	0	0	0	0
Tha gel 587 2622736435	2622736435	Proteobacteria	Alphaproteobacteria	Rhodobacterales	Roseobacteraceae	Thalassobius	Thalassobius gelatinovorus	53501	DSM 5887	Environmental	Aquatic	Unclassified	Marine	0	0	0	3957105	3866		0	0	0	0	0	0	0		8	2	1	0	0	0	0	0	0	0	0	0	0	1	1	0	1	0	0	0	0	0
The sub 135 2509601029	2509601029	Firmicutes	Clostridia	Eubacteriales	Clostridiales Family XVII. Incertae Sedis	Thermaerobacter	Thermaerobacter subterraneus	867903	C21, DSM 13965	Environmental	Aquatic	Unclassified	Sediment	30x	-24913333	145138333	2888741	2423		0	0	0	0	0	0	0		4	1	0	0	0	0	0	0	0	0	0	0	0	1	1	0	1	0	0	0	0	0
The bro 339 649633102	649633102	Firmicutes	Clostridia	Thermoanaerobacterales	Thermoanaerobacteraceae	Thermoanaerobacter	Thermoanaerobacter brockii	509193	Ako-1, DSM 3389	Environmental	Aquatic	Lentic	Freshwater	0	-2042025	29407518	2344824	2407		0	0	0	0	0	1	1		2	0	0	0	0	1	0	0	0	0	0	0	0	1	1	0	1	0	0	0	0	0
The the 571 648028060	648028060	Firmicutes	Clostridia	Thermoanaerobacterales	Thermoanaerobacterales Family III. Incertae Sedis	Thermoanaerobacterium	Thermoanaerobacterium thermosaccharolyticum	580327	DSM 571	Environmental	Aquatic	Groundwater	Freshwater	30x	0	0	2785752	2830		0	0	0	0	0	1	1		2	0	0	0	0	1	0	0	0	0	0	0	0	1	1	0	1	0	0	0	0	0
The the 229 2861644854	2861644854	Firmicutes	Clostridia	Thermoanaerobacterales	Thermoanaerobacterales Family III. Incertae Sedis	Thermoanaerobacterium	Thermoanaerobacterium thermosulfurigenes	33950	0	Environmental	Aquatic	Unclassified	Thermal springs	0	0	0	2415210	2534		0	0	0	0	0	2	1		2	0	0	0	0	2	0	0	0	0	0	0	0	1	1	0	1	0	0	0	0	0
The alb 144 646564582	646564582	Aquificae	Aquificae	Aquificales	Aquificaceae	Thermocrinis	Thermocrinis albus	638303	HI 11/12, DSM 14484	Environmental	Aquatic	Unclassified	Freshwater	52.9x 454-Titanim, 298x Illumina	64000879	-21200366	1500577	1651		1	0	1	1	1	2	4		1	1	0	1	1	2	0	1	1	0	0	1	1	1	1	0	1	0	0	0	0	0
The min 197 2698536703	2698536703	Aquificae	Aquificae	Aquificales	Aquificaceae	Thermocrinis	Thermocrinis minervae	381751	DSM 19557	Environmental	Aquatic	Unclassified	Thermal springs	0	0	0	1367821	1539		1	0	1	1	1	2	4		1	1	0	1	1	2	0	1	1	0	0	1	1	1	1	0	1	0	0	0	0	0
The lip 113 2585428064	2585428064	Firmicutes	Clostridia	Eubacteriales	Syntrophomonadaceae	Thermosyntropha	Thermosyntropha lipolytica	1123382	DSM 11003	Environmental	Aquatic	Unclassified	Sediment	0	0	0	2169229	2217		0	0	0	0	0	1	1		4	0	0	0	0	1	0	0	0	0	0	0	0	1	1	0	1	0	0	0	0	0
The aqu Y53 645058872	645058872	Deinococcus-Thermus	Deinococci	Thermales	Thermaceae	Thermus	Thermus aquaticus	498848	Y51MC23	Environmental	Aquatic	Hot (42-90C)	Thermal springs	0	44560318	-1108228244	2338193	2595		0	0	0	0	0	0	0		3	1	0	0	0	0	0	0	0	0	0	0	0	1	1	0	1	0	0	0	0	0
The isl 213 2524614852	2524614852	Deinococcus-Thermus	Deinococci	Thermales	Thermaceae	Thermus	Thermus islandicus	1123389	DSM 21543	Environmental	Aquatic	Unclassified	Thermal springs	Unknown	0	0	2263010	2470		0	0	0	0	0	0	0		2	2	0	0	0	0	0	0	0	0	0	0	0	1	1	0	1	0	0	0	0	0
The the 188 2508501108	2508501108	Deinococcus-Thermus	Deinococci	Thermales	Thermaceae	Thermus	Thermus thermophilus	798128	JL-18	Environmental	Aquatic	Unclassified	Thermal springs	0	0	0	2311212	2508		0	0	0	0	0	0	0		5	1	0	0	0	0	0	0	0	0	0	0	0	1	1	0	1	0	0	0	0	0
Thi sp und 2663763546	2663763546	Proteobacteria	Betaproteobacteria	Nitrosomonadales	Thiobacillaceae	Thiobacillus	unclassified	919	JGI SC39-D10	Environmental	Aquatic	Unclassified	Unclassified	0	400132	-790717	486645	522		0	0	0	0	0	0	0		0	1	0	0	0	0	0	0	0	0	0	0	0	0	0	0	0	0	0	0	0	0
Thi den HL9 2596583511	2596583511	Proteobacteria	Gammaproteobacteria	unclassified	unclassified	Thiohalorhabdus	Thiohalorhabdus denitrificans	381306	HL19	Environmental	Aquatic	Unclassified	Sediment	0	0	0	2876643	2781		1	0	1	1	1	2	4		2	1	0	1	1	2	0	0	1	0	0	2	1	1	1	0	1	0	0	0	0	0
Thi sp T22 2561511141	2561511141	Proteobacteria	Gammaproteobacteria	Thiotrichales	Piscirickettsiaceae	Thiomicrorhabdus	Thiomicrorhabdus sp. Milos-T2	90814	Milos-T2	Environmental	Aquatic	Hydrothermal vents	Marine	0	0	0	2655367	2382		1	0	1	1	1	1	4		1	1	1	1	1	1	0	0	1	0	0	1	1	1	0	0	1	0	0	0	0	0
Thi cyc AL1 2505679009	2505679009	Proteobacteria	Gammaproteobacteria	Thiotrichales	Piscirickettsiaceae	Thiomicrospira	Thiomicrospira cyclica	717773	ALM1	Environmental	Aquatic	Hypersaline	Non-marine Saline and Alkaline	0	38012	-118976	1932455	1734		1	0	1	1	1	1	4		1	1	1	1	1	1	0	0	1	0	0	1	1	1	1	0	1	0	0	0	0	0
Thi sp scd 2698537018	2698537018	Proteobacteria	Gammaproteobacteria	Thiotrichales	Piscirickettsiaceae	Thiomicrospira	Thiomicrospira sp. JGI CrystG Apr3-4-J10	1896244	JGI CrystG Apr3-4-J10	Environmental	Aquatic	Unclassified	Freshwater	0	389383	-1101354	471406	532		1	0	1	1	0	1	3		0	0	0	1	1	1	0	0	0	0	0	1	1	1	0	0	0	0	0	0	0	0
Thi sp und 2693429996	2693429996	Proteobacteria	Gammaproteobacteria	Thiotrichales	Piscirickettsiaceae	Thiomicrospira	Thiomicrospira sp. JGI CrystG Aug3-1-E13	1896309	JGI CrystG Aug3-1-E13	Environmental	Aquatic	Unclassified	Freshwater	0	389383	-1101354	251513	316		0	0	0	0	0	0	0		0	0	0	0	0	0	0	0	0	0	0	0	0	0	0	0	0	0	0	0	0	0
Thi sp und 2693430037	2693430037	Proteobacteria	Gammaproteobacteria	Thiotrichales	Piscirickettsiaceae	Thiomicrospira	Thiomicrospira sp. JGI CrystG Aug3-3-D13	1896311	JGI CrystG Aug3-3-D13	Environmental	Aquatic	Unclassified	Freshwater	0	389383	-1101354	590902	667		0	0	1	1	0	1	2		0	0	0	0	1	1	0	0	0	0	0	0	0	0	0	0	0	0	0	0	0	0
Thi sp und 2693429995	2693429995	Proteobacteria	Gammaproteobacteria	Thiotrichales	Piscirickettsiaceae	Thiomicrospira	Thiomicrospira sp. JGI CrystG Aug3-3-F18	1896306	JGI CrystG Aug3-3-F18	Environmental	Aquatic	Unclassified	Freshwater	0	389383	-1101354	266628	280		0	0	0	0	0	0	0		0	0	0	0	0	0	0	0	0	0	0	0	0	0	0	0	0	0	0	0	0	0
Thi sib 708 2509276036	2509276036	Proteobacteria	Gammaproteobacteria	Chromatiales	Ectothiorhodospiraceae	Thiorhodospira	Thiorhodospira sibirica	765914	A12, ATCC 700588	Environmental	Aquatic	Unclassified	Non-marine Saline and Alkaline	30x	0	0	3196878	2990		1	0	1	1	1	2	4		1	2	0	1	1	2	0	0	1	0	0	1	1	1	1	0	1	0	0	0	0	0
Tol aue 917 643692052	643692052	Proteobacteria	Gammaproteobacteria	Aeromonadales	Aeromonadaceae	Tolumonas	Tolumonas auensis	595494	TA 4, DSM 9187	Environmental	Aquatic	Lentic	Freshwater	5.2x Sanger, 24.1x pyrosequencing	47.23	23224	3471292	3288		1	0	1	1	1	1	4		1	0	1	1	1	1	0	0	1	0	0	1	1	1	1	0	2	0	0	0	0	0
Tol oso 225 2861511751	2861511751	Proteobacteria	Gammaproteobacteria	Aeromonadales	Aeromonadaceae	Tolumonas	Tolumonas osonensis	675874	0	Environmental	Aquatic	Sediment	Freshwater	0	0	0	3285284	3153		1	0	1	1	1	1	4		1	0	1	1	1	1	0	0	1	0	0	1	1	1	1	0	2	0	0	0	0	0
Tre cal 734 2505679006	2505679006	Spirochaetes	Spirochaetia	Spirochaetales	Treponemataceae	Treponema	Treponema caldarium	744872	DSM 7334	Environmental	Aquatic	Unclassified	Thermal springs	283.3x Illumina, 26.8x pyrosequence	4222179	-120367935	3239340	2928		0	0	0	0	0	1	1		3	0	0	0	0	1	0	0	0	0	0	0	0	1	2	0	1	0	0	0	0	0
Tri ery IM1 637000329	637000329	Cyanobacteria	unclassified	Oscillatoriales	Microcoleaceae	Trichodesmium	Trichodesmium erythraeum	203124	IMS101	Environmental	Aquatic	Neritic zone	Marine	0	35	-76	7750108	5156		1	0	0	0	1	1	3		2	1	0	1	0	1	0	0	1	0	0	0	0	1	1	0	2	0	0	0	0	0
Tro pht 263 2734482174	2734482174	Proteobacteria	Alphaproteobacteria	Rhodobacterales	Rhodobacteraceae	Tropicibacter	Tropicibacter phthalicicus	1037362	DSM 26923	Environmental	Aquatic	Unclassified	Marine	0	0	0	4886351	4862		0	0	0	0	0	1	1		6	2	1	0	0	1	0	0	0	0	0	0	1	2	1	1	4	0	0	0	0	0
Tur sp und 2698537109	2698537109	Spirochaetes	Spirochaetia	Leptospirales	Leptospiraceae	Turneriella	Turneriella sp. JGI CrystG Aug08-2-H17	1896675	JGI CrystG Aug08-2-H17	Environmental	Aquatic	Unclassified	Freshwater	0	389383	-1101354	1133623	1243		0	0	0	0	0	0	0		3	0	0	0	0	0	0	0	0	0	0	0	0	1	0	0	0	0	0	0	0	0
Unc bac und 2657244904	2657244904	unclassified	unclassified	unclassified	unclassified	unclassified	bacterium	1869227	AG-188-D09	Environmental	Aquatic	Groundwater	Freshwater	0	0	0	989572	1024		0	0	0	0	0	0	0		0	0	0	0	0	0	0	0	0	0	0	0	0	0	0	0	1	0	0	0	0	0
Unc Cau und 2663763566	2663763566	Proteobacteria	Alphaproteobacteria	Caulobacterales	Caulobacteraceae	unclassified	unclassified	76892	JGI SC39-D6	Environmental	Aquatic	Unclassified	Unclassified	0	400132	-790717	355346	430		0	0	0	0	0	0	0		0	0	0	0	0	0	0	0	0	0	0	0	0	0	0	0	0	0	0	0	0	0
Unc bet scd 2663763596	2663763596	Proteobacteria	Betaproteobacteria	unclassified	unclassified	unclassified	unclassified	28216	JGI SC39-G4	Environmental	Aquatic	Unclassified	Unclassified	0	400132	-790717	1106078	1102		0	0	0	0	0	0	0		1	0	0	0	0	0	0	0	0	0	0	0	0	0	0	0	1	0	0	0	0	0
Und pig 192 2770939554	2770939554	Proteobacteria	Betaproteobacteria	Burkholderiales	Oxalobacteraceae	Undibacterium	Undibacterium pigrum	401470	DSM 19792	Environmental	Aquatic	Unclassified	Unclassified	0	0	0	6407125	5815		1	0	1	1	1	1	4		5	2	1	1	1	1	0	0	1	0	0	1	0	1	1	0	2	0	0	0	0	0
Var sp 544 2737472017	2737472017	Proteobacteria	Betaproteobacteria	Burkholderiales	Comamonadaceae	Variovorax	Variovorax sp. 54	2035212	54	Environmental	Aquatic	Lake	Freshwater	0	0	0	6642361	6109		1	0	1	1	1	1	4		15	1	3	1	1	1	0	0	1	0	0	1	0	1	1	0	3	0	0	0	0	0
Var sul 108 2784746782	2784746782	Proteobacteria	Alphaproteobacteria	Rhodospirillales	Rhodospirillaceae	Varunaivibrio	Varunaivibrio sulfuroxidans	1773489	0	Environmental	Aquatic	Unclassified	Marine	0	0	0	3033445	2869		0	0	0	0	0	1	1		2	1	0	0	0	1	0	0	0	0	0	0	0	1	1	0	1	0	0	0	0	0
Ven sta 183 2724679818	2724679818	Aquificae	Aquificae	Aquificales	Hydrogenothermaceae	Venenivibrio	Venenivibrio stagnispumantis	407998	DSM 18763	Environmental	Aquatic	Unclassified	Thermal springs	0	0	0	1561122	1708		1	0	1	1	1	1	4		3	1	0	1	1	1	0	1	1	0	0	1	1	1	1	0	1	0	0	0	0	0
Ver bac und 2517572138	2517572138	Verrucomicrobia	unclassified	unclassified	unclassified	unclassified	Verrucomicrobia bacterium SCGC AAA164-A21	1009695	SCGC AAA164-A21	Environmental	Aquatic	Unclassified	Marine	0	43.84	-69.64	993431	1613		0	0	0	0	0	0	0		3	0	0	0	0	0	0	0	0	0	0	0	0	0	0	0	0	0	0	0	0	0
Ver bac und 2228664050	2228664050	Verrucomicrobia	unclassified	unclassified	unclassified	unclassified	Verrucomicrobia bacterium SCGC AAA164-M04	1009418	SCGC AAA164-M04	Environmental	Aquatic	Unclassified	Marine	Unknown	43.84	-69.64	2479045	2340		0	0	0	0	1	0	1		0	0	0	0	0	0	0	0	1	0	0	0	0	0	1	0	0	0	0	0	0	0
Ver bac und 2517572140	2517572140	Verrucomicrobia	unclassified	unclassified	unclassified	unclassified	Verrucomicrobia bacterium SCGC AAA164-O14	1009420	SCGC AAA164-O14	Environmental	Aquatic	Unclassified	Marine	0	43.84	-69.64	3285025	4013		0	0	1	1	1	2	3		2	1	0	0	1	2	0	0	1	0	0	0	0	0	1	0	1	0	0	0	0	0
Ver bac und 2639762713	2639762713	Verrucomicrobia	unclassified	unclassified	unclassified	unclassified	Verrucomicrobia bacterium SCGC AB-629-E09	1131271	SCGC AB-629-E09	Environmental	Aquatic	Unclassified	Marine	0	18.17	-41.04	374589	358		0	0	0	0	0	0	0		1	0	0	0	0	0	0	0	0	0	0	0	0	0	0	0	0	0	0	0	0	0
Ver bac scd 2731639127	2731639127	Verrucomicrobia	unclassified	unclassified	unclassified	unclassified	Verrucomicrobia bacterium	2026799	SCGC AG-485_G21	Environmental	Aquatic	Unclassified	Marine	0	-223933	140318	603546	578		0	0	0	0	0	0	0		0	0	0	0	0	0	0	0	0	0	0	0	0	0	0	0	0	0	0	0	0	0
Ver bac scd 2739367526	2739367526	Verrucomicrobia	unclassified	unclassified	unclassified	unclassified	Verrucomicrobia bacterium	2026799	verI-A JGI_MCM14ME047	Environmental	Aquatic	Lake	Freshwater	0	43099	-89405	1830331	1742		2	0	1	1	0	1	3		4	1	0	2	1	1	0	0	0	0	0	1	0	0	0	0	1	0	0	0	0	0
Ver bac scd 2739367561	2739367561	Verrucomicrobia	unclassified	unclassified	unclassified	unclassified	Verrucomicrobia bacterium	2026799	verI-A JGI_MCM14ME135	Environmental	Aquatic	Lake	Freshwater	0	43099	-89405	827281	827		0	0	0	0	0	0	0		1	0	0	0	0	0	0	0	0	0	0	0	0	0	0	0	0	0	0	0	0	0
Ver bac scd 2737471661	2737471661	Verrucomicrobia	unclassified	unclassified	unclassified	unclassified	Verrucomicrobia bacterium	2026799	verI-A JGI_MCM14ME215	Environmental	Aquatic	Lake	Freshwater	0	43099	-89405	1764692	1655		1	0	1	1	1	1	4		3	1	0	1	1	1	0	0	1	0	0	1	0	0	1	0	1	0	0	0	0	0
Wen sae 105 2695421046	2695421046	Proteobacteria	Alphaproteobacteria	Rhodobacterales	Rhodobacteraceae	Wenxinia	Wenxinia saemankumensis	1447782	DSM 100565	Environmental	Aquatic	Unclassified	Sediment	0	0	0	3577582	3473		0	0	0	0	0	0	0		5	2	1	0	0	0	0	0	0	0	0	0	0	1	1	0	1	0	0	0	0	0
Woe arc und 2657245200	2657245200	Candidatus Woesebacteria	unclassified	unclassified	unclassified	unclassified	Candidatus Woesebacteria bacterium	2026804	AG-138-I21	Environmental	Aquatic	Groundwater	Freshwater	0	443561	-1037647	656174	771		0	0	0	0	0	0	0		1	0	0	0	0	0	0	0	0	0	0	0	0	0	0	0	0	0	0	0	0	0
Woe arc und 2657245213	2657245213	Candidatus Woesebacteria	unclassified	unclassified	unclassified	unclassified	Candidatus Woesebacteria bacterium	2026804	AG-138-O16	Environmental	Aquatic	Groundwater	Freshwater	0	443561	-1037647	422572	459		0	0	0	0	0	0	0		1	0	0	0	0	0	0	0	0	0	0	0	0	0	0	0	0	0	0	0	0	0
Woo mar 173 2522125070	2522125070	Proteobacteria	Alphaproteobacteria	Maricaulales	Maricaulaceae	Woodsholea	Woodsholea maritima	1123503	DSM 17123	Environmental	Aquatic	Intertidal zone	Marine	Unknown	4152342	-70672863	3105947	2958		0	0	0	0	0	1	1		2	1	1	0	0	1	0	0	0	0	0	0	0	1	1	0	1	0	0	0	0	0
Xan bac scd 2721755949	2721755949	Proteobacteria	Gammaproteobacteria	Xanthomonadales	unclassified	unclassified	Xanthomonadales bacterium JGI 01_F21	2035156	JGI 01_F21	Environmental	Aquatic	Oceanic	Marine	0	227519	158007	242466	245		0	0	0	0	0	0	0		1	1	0	0	0	0	0	0	0	0	0	0	0	0	0	0	0	0	0	0	0	0
Yoo mar 298 2695420968	2695420968	Proteobacteria	Alphaproteobacteria	Rhodobacterales	Rhodobacteraceae	Yoonia	Yoonia maricola	420999	DSM 29128	Environmental	Aquatic	Unclassified	Marine	0	0	0	3798370	3906		0	0	0	0	0	0	0		5	2	1	0	0	0	0	0	0	0	0	0	0	1	1	0	1	0	0	0	0	0
Zoo gan 157 2524614643	2524614643	Proteobacteria	Gammaproteobacteria	Oceanospirillales	Hahellaceae	Zooshikella	Zooshikella ganghwensis	1123509	DSM 15267	Environmental	Aquatic	Intertidal zone	Marine	Unknown	0	0	5798664	5387		1	0	1	1	1	1	4		4	1	2	1	1	1	0	0	1	0	0	1	1	1	1	0	2	0	0	0	0	0
alp pro und 2236661000	2236661000	Proteobacteria	Alphaproteobacteria	unclassified	unclassified	unclassified	alpha proteobacterium SCGC AAA023-L09	938615	SCGC AAA023-L09	Environmental	Aquatic	Lentic	Freshwater	Unknown	46.01	-89.7	774923	921		0	0	0	0	0	0	0		0	1	2	0	0	0	0	0	0	0	0	0	0	1	0	0	0	0	0	0	0	0
alp pro und 2236876027	2236876027	Proteobacteria	Alphaproteobacteria	unclassified	unclassified	unclassified	alpha proteobacterium SCGC AAA024-N17	938623	SCGC AAA024-N17	Environmental	Aquatic	Lentic	Freshwater	Unknown	0	0	328144	397		0	0	0	0	0	0	0		1	0	0	0	0	0	0	0	0	0	0	0	0	1	0	0	0	0	0	0	0	0
alp pro und 2236876030	2236876030	Proteobacteria	Alphaproteobacteria	unclassified	unclassified	unclassified	alpha proteobacterium SCGC AAA027-J10	938631	SCGC AAA027-J10	Environmental	Aquatic	Lentic	Freshwater	Unknown	43113	-89.42	792980	952		0	0	0	0	0	0	0		0	1	1	0	0	0	0	0	0	0	0	0	0	0	1	0	0	0	0	0	0	0
alp pro und 2619619257	2619619257	Proteobacteria	Alphaproteobacteria	unclassified	unclassified	unclassified	alpha proteobacterium SCGC AAA076-E06	1007110	SCGC AAA076-E06	Environmental	Aquatic	Unclassified	Marine	0	43.84	-69.64	221656	323		0	0	0	0	0	0	0		0	0	0	0	0	0	0	0	0	0	0	0	0	0	0	0	0	0	0	0	0	0
alp pro und 2236347005	2236347005	Proteobacteria	Alphaproteobacteria	unclassified	unclassified	unclassified	alpha proteobacterium SCGC AAA160-J14	1007113	SCGC AAA160-J14	Environmental	Aquatic	Unclassified	Marine	Unknown	43.84	-69.64	715397	817		0	0	0	0	0	0	0		2	1	1	0	0	0	0	0	0	0	0	0	0	0	0	0	1	0	0	0	0	0
gam pro und 2228664029	2228664029	Proteobacteria	Gammaproteobacteria	unclassified	unclassified	unclassified	gamma proteobacterium SCGC AAA300-D14	939696	SCGC AAA300-D14	Environmental	Aquatic	Unclassified	Marine	0	22.75	-158	1459518	1484		0	0	0	0	0	0	0		3	0	1	0	0	0	0	0	0	0	0	0	0	1	1	1	0	0	0	0	0	0
unc DC8 scd 2609459733	2609459733	unclassified	unclassified	unclassified	unclassified	unclassified	uncultured bacterium	77133	JGI MDM2-000218CP-E11	Environmental	Aquatic	Sediment	Thermal springs	0	0	0	349106	374		0	0	0	0	0	0	0		0	0	0	0	0	0	0	0	0	0	0	0	0	0	0	0	1	0	0	0	0	0
unc bac und 2698536866	2698536866	unclassified	unclassified	unclassified	unclassified	unclassified	bacterium JGI CrystG Apr3-1-I21	2035066	JGI CrystG Apr3-1-I21	Environmental	Aquatic	Unclassified	Freshwater	0	389383	-1101354	352505	451		0	0	0	0	0	0	0		0	0	0	0	0	0	0	0	0	0	0	0	0	0	0	0	0	0	0	0	0	0
unc bac und 2698537044	2698537044	unclassified	unclassified	unclassified	unclassified	unclassified	bacterium JGI CrystG Aug02-4-I16	2035071	JGI CrystG Aug02-4-I16	Environmental	Aquatic	Unclassified	Freshwater	0	389383	-1101354	37344	59		0	0	0	0	0	0	0		0	0	0	0	0	0	0	0	0	0	0	0	0	0	0	0	0	0	0	0	0	0
unc bac scd 2698537047	2698537047	unclassified	unclassified	unclassified	unclassified	unclassified	bacterium JGI CrystG Aug08-3-I16	2035072	JGI CrystG Aug08-3-I16	Environmental	Aquatic	Unclassified	Freshwater	0	389383	-1101354	245714	259		0	0	0	0	0	0	0		0	0	0	0	0	0	0	0	0	0	0	0	0	0	0	0	0	0	0	0	0	0
unc bac scd 2731639134	2731639134	unclassified	unclassified	unclassified	unclassified	unclassified	bacterium	1869227	SCGC AG-485_M23	Environmental	Aquatic	Unclassified	Marine	0	-223933	140318	399000	379		0	0	0	0	0	0	0		0	1	0	0	0	0	0	0	0	0	0	0	0	0	0	0	0	0	0	0	0	0
unc bac scd 2731639172	2731639172	unclassified	unclassified	unclassified	unclassified	unclassified	bacterium	1869227	SCGC AG-487_B16	Environmental	Aquatic	Unclassified	Marine	0	-36.45	-73	487255	502		0	0	0	0	1	0	1		0	0	0	0	0	0	0	0	1	0	0	0	0	0	0	0	0	0	0	0	0	0
Aci bac scd 2718218515	2718218515	Actinobacteria	Acidimicrobiia	Acidimicrobiales	unclassified	unclassified	Acidimicrobiales bacterium JGI 01_D11	2202854	JGI 01_D11	Environmental	Aquatic	Oceanic	Marine	227519	158008	323903	392	0		0	0	0	0	0	0	0		0	0	0	0	0	0	0	0	0	0	0	0	0	0	0	0	0	0	0	0	0	0
Aci bac scd 2721755967	2721755967	Actinobacteria	Acidimicrobiia	Acidimicrobiales	unclassified	unclassified	Acidimicrobiales bacterium JGI 04_F11	2202848	JGI 04_F11	Environmental	Aquatic	Oceanic	Marine	226617	1579772	459181	523	0		0	0	0	0	0	0	0		0	0	0	0	0	0	0	0	0	0	0	0	0	0	0	0	0	0	0	0	0	0
Aci fer 101 644736322	644736322	Actinobacteria	Acidimicrobiia	Acidimicrobiales	Acidimicrobiaceae	Acidimicrobium	Acidimicrobium ferrooxidans	525909	ICP, DSM 10331	Environmental	Aquatic	Unclassified	Thermal springs	63.93	-22.1	2158157	2092	0		0	0	0	0	0	1	1		2	1	0	0	0	1	0	0	0	0	0	0	0	1	1	0	1	0	0	0	0	0
Aci bac 166 2524614882	2524614882	Acidobacteria	Acidobacteriia	Acidobacteriales	Acidobacteriaceae	unclassified	Acidobacteriaceae bacterium TAA 166	278963	TAA 166	Environmental	Aquatic	Lentic	Freshwater	0	0	6136933	5364	0		0	0	0	0	0	0	0		16	1	0	0	0	0	0	0	0	0	0	0	0	1	1	0	2	0	0	0	0	0
Aci bac scd 2737471747	2737471747	Acidobacteria	Acidobacteriia	Acidobacteriales	unclassified	unclassified	Acidobacteriales bacterium	2282142	JGI 01_F17_4000m	Environmental	Aquatic	Oceanic	Marine	226858	1560172	882539	848	0		0	0	0	0	0	0	0		0	1	0	0	0	0	0	0	0	0	0	0	0	0	1	0	0	0	0	0	0	0
Aci bac scd 2739367977	2739367977	Acidobacteria	Acidobacteriia	Acidobacteriales	unclassified	unclassified	Acidobacteriales bacterium	2282142	JGI 01_I11_4000m	Environmental	Aquatic	Oceanic	Marine	226858	1560172	543864	577	0		1	0	1	1	1	1	4		0	0	0	1	1	1	0	0	1	0	0	1	0	0	0	0	0	0	0	0	0	0
Aci del 2AN 645058786	645058786	Proteobacteria	Betaproteobacteria	Burkholderiales	Comamonadaceae	Acidovorax	Acidovorax delafieldii	573060	2AN	Environmental	Aquatic	Unclassified	Unclassified	0	0	4842094	4945	0		1	0	1	1	1	1	4		8	1	1	1	1	1	0	0	1	0	0	1	0	1	1	0	3	0	0	0	0	0
Aci ebr TPY 643348541	643348541	Proteobacteria	Betaproteobacteria	Burkholderiales	Comamonadaceae	Acidovorax	Acidovorax ebreus	535289	TPSY	Environmental	Aquatic	Groundwater	Freshwater	36.01	-84269	3796573	3606	0		0	0	0	0	0	1	1		3	1	1	0	0	1	0	0	0	0	0	1	0	1	1	0	2	0	0	0	0	0
Aci sp 300 2728369493	2728369493	Proteobacteria	Betaproteobacteria	Burkholderiales	Comamonadaceae	Acidovorax	Acidovorax sp. 30	2035206	30	Environmental	Aquatic	Lake	Freshwater	0	0	5044331	4643	0		1	0	1	1	1	1	4		4	1	1	1	1	1	0	0	1	0	0	1	0	1	1	0	2	0	0	0	0	0
Aci sp 566 2728369499	2728369499	Proteobacteria	Betaproteobacteria	Burkholderiales	Comamonadaceae	Acidovorax	Acidovorax sp. 56	2035205	56	Environmental	Aquatic	Lake	Freshwater	0	0	5073023	4559	0		1	0	1	1	1	1	4		4	1	2	1	1	1	0	0	1	0	0	1	0	1	1	0	3	0	0	0	0	0
Aci sp 206 2849354976	2849354976	Proteobacteria	Betaproteobacteria	Burkholderiales	Comamonadaceae	Acidovorax	Acidovorax sp. YL-MeA13-2016	2723103	0	Environmental	Aquatic	Lake	Freshwater	444111	-1103163	6907872	6532	0		1	0	1	1	1	1	4		8	1	2	1	1	1	0	0	1	0	0	1	0	1	1	0	3	0	0	0	0	0
Act bac scd 2731639246	2731639246	Actinobacteria	Actinomycetia	unclassified	unclassified	unclassified	Actinobacteria bacterium	1883427	SCGC AG-487_F05	Environmental	Aquatic	Unclassified	Marine	-36.45	-73	604307	681	0		0	0	0	0	0	0	0		0	0	0	0	0	0	0	0	0	0	0	0	0	0	0	0	0	0	0	0	0	0
Act bac scd 2737471692	2737471692	Actinobacteria	Actinomycetia	unclassified	unclassified	unclassified	Actinobacteria bacterium	1883427	acI-A JGI_MCM14ME145	Environmental	Aquatic	Lake	Freshwater	43099	-89405	505933	547	0		0	0	0	0	0	0	0		1	1	0	0	0	0	0	0	0	0	0	0	0	0	0	0	1	0	0	0	0	0
Act bac scd 2739367533	2739367533	Actinobacteria	Actinomycetia	unclassified	unclassified	unclassified	Actinobacteria bacterium acI-C JGI_MCM14ME034	2663547	acI-C JGI_MCM14ME034	Environmental	Aquatic	Lake	Freshwater	43099	-89405	354213	412	0		0	0	0	0	0	0	0		0	0	0	0	0	0	0	0	0	0	0	0	0	0	0	0	0	0	0	0	0	0
Act bac scd 2739367570	2739367570	Actinobacteria	Actinomycetia	unclassified	unclassified	unclassified	Actinobacteria bacterium acI-C JGI_MCM14ME097	2663548	acI-C JGI_MCM14ME097	Environmental	Aquatic	Lake	Freshwater	43099	-89405	293401	335	0		0	0	0	0	0	0	0		1	0	0	0	0	0	0	0	0	0	0	0	0	0	0	0	0	0	0	0	0	0
Act bac scd 2739367618	2739367618	Actinobacteria	Actinomycetia	unclassified	unclassified	unclassified	Actinobacteria bacterium acI-C JGI_MCM14ME133	2663549	acI-C JGI_MCM14ME133	Environmental	Aquatic	Lake	Freshwater	43099	-89405	390079	446	0		0	0	0	0	0	0	0		0	0	0	0	0	0	0	0	0	0	0	0	0	0	0	0	0	0	0	0	0	0
Act bac scd 2737471676	2737471676	Actinobacteria	Actinomycetia	unclassified	unclassified	unclassified	Actinobacteria bacterium	1883427	acTH1-A JGI_MCM14ME106	Environmental	Aquatic	Lake	Freshwater	43099	-89405	580282	636	0		0	0	0	0	0	0	0		2	1	0	0	0	0	0	0	0	0	0	0	0	0	1	0	1	0	0	0	0	0
Act sp und 2698537026	2698537026	Actinobacteria	Actinomycetia	Actinomycetales	Actinomycetaceae	Actinomyces	Actinomyces sp. JGI CrystG Aug02-3-D10	1896245	JGI CrystG Aug02-3-D10	Environmental	Aquatic	Unclassified	Freshwater	389383	-1101354	22145	32	0		0	0	0	0	0	0	0		0	0	0	0	0	0	0	0	0	0	0	0	0	0	0	0	0	0	0	0	0	0
Act der 431 2634166338	2634166338	Actinobacteria	Actinomycetia	Micromonosporales	Micromonosporaceae	Actinoplanes	Actinoplanes derwentensis	113562	DSM 43941	Environmental	Aquatic	Unclassified	Sediment	0	0	10654081	9631	0		2	0	1	1	1	1	4		18	1	0	2	1	1	0	0	1	0	0	0	0	0	1	0	2	0	0	0	0	0
Aer bac und 2645728172	2645728172	Candidatus Aerophobetes	unclassified	unclassified	unclassified	unclassified	Aerophobetes bacterium JGI MDM2 B17-2-H5	2738564	JGI MDM2 B17-2-H5	Environmental	Aquatic	Oceanic	Marine	0	0	1194717	1210	0		0	0	0	0	0	0	0		3	0	0	0	0	0	0	0	0	0	0	0	0	1	0	0	1	0	0	0	0	0
Aer bac scd 2264867058	2264867058	Candidatus Aerophobetes	unclassified	unclassified	unclassified	unclassified	Aerophobetes bacterium SCGC AAA255-F10	1052817	SCGC AAA255-F10	Environmental	Aquatic	Saline	Non-marine Saline and Alkaline	49682207	-124005217	1263620	1358	0		0	0	0	0	0	0	0		1	0	0	0	0	0	0	0	0	0	0	0	0	0	1	0	1	0	0	0	0	0
Aer bac scd 2264867061	2264867061	Candidatus Aerophobetes	unclassified	unclassified	unclassified	Candidatus Aerophobus	Candidatus Aerophobus profundus	913320	SCGC AAA252-L23	Environmental	Aquatic	Saline	Non-marine Saline and Alkaline	49682207	-124005217	2305959	2418	0		0	0	0	0	0	1	1		6	0	0	0	0	1	0	0	0	0	0	0	0	0	1	0	2	0	0	0	0	0
Aid hal 199 2693429859	2693429859	Proteobacteria	Gammaproteobacteria	Oceanospirillales	Halomonadaceae	Aidingimonas	Aidingimonas halophila	574349	DSM 19219	Environmental	Aquatic	Saline	Non-marine Saline and Alkaline	0	0	3886483	3701	0		1	0	1	1	1	1	4		7	0	2	1	1	1	0	0	1	0	0	1	1	1	1	0	2	0	0	0	0	0
Alg aqu 199 2728369468	2728369468	Bacteroidetes	Cytophagia	Cytophagales	Cyclobacteriaceae	Algoriphagus	Algoriphagus aquaeductus	475299	T4	Environmental	Aquatic	Drinking water	Freshwater	0	0	4899789	4376	0		0	0	0	0	0	0	0		2	1	0	0	0	0	0	0	0	0	0	0	0	1	1	0	1	0	0	0	0	0
Alg yeo 236 2593339292	2593339292	Bacteroidetes	Cytophagia	Cytophagales	Cyclobacteriaceae	Algoriphagus	Algoriphagus yeomjeoni	291403	DSM 23446	Environmental	Aquatic	Unclassified	Marine	0	0	4976181	4285	0		0	0	0	0	0	0	0		2	1	0	0	0	0	0	0	0	0	0	0	0	0	1	0	2	0	0	0	0	0
Ali tai 220 2524614757	2524614757	Proteobacteria	Gammaproteobacteria	Alteromonadales	Alteromonadaceae	Aliagarivorans	Aliagarivorans taiwanensis	1120970	DSM 22990	Environmental	Aquatic	Unclassified	Marine	22992847	120160503	4415338	4225	0		1	0	1	1	1	1	4		3	0	1	1	1	1	0	0	1	0	0	1	1	1	1	0	1	0	0	0	0	0
All ind 242 2693429897	2693429897	Proteobacteria	Alphaproteobacteria	Rhodobacterales	Rhodobacteraceae	Allgaiera	Allgaiera indica	765699	DSM 24802	Environmental	Aquatic	Hydrothermal vents	Marine	0	0	4280693	4154	0		0	0	0	0	0	1	1		4	3	1	0	0	1	0	0	0	0	0	0	0	1	1	1	1	0	0	0	0	0
Ami bac scd 2264867176	2264867176	Candidatus Aminicenantes	unclassified	unclassified	unclassified	unclassified	Aminicenantes bacterium SCGC AAA252-D06	1047016	SCGC AAA252-D06	Environmental	Aquatic	Saline	Non-marine Saline and Alkaline	49682207	-124005217	1851771	1805	0		0	0	0	0	0	0	0		4	0	0	0	0	0	0	0	0	0	0	0	0	1	0	0	1	0	0	0	0	0
Ami bac scd 2264867181	2264867181	Candidatus Aminicenantes	unclassified	unclassified	unclassified	unclassified	Aminicenantes bacterium SCGC AAA252-G06	1047020	SCGC AAA252-G06	Environmental	Aquatic	Saline	Non-marine Saline and Alkaline	49682207	-124005217	1473924	1378	0		0	0	0	0	0	0	0		3	0	0	0	0	0	0	0	0	0	0	0	0	1	0	0	0	0	0	0	0	0
Ami bac scd 2264867192	2264867192	Candidatus Aminicenantes	unclassified	unclassified	unclassified	unclassified	Aminicenantes bacterium SCGC AAA252-N06	1047030	SCGC AAA252-N06	Environmental	Aquatic	Saline	Non-marine Saline and Alkaline	49682207	-124005217	475639	478	0		0	0	0	0	0	0	0		0	0	0	0	0	0	0	0	0	0	0	0	0	0	0	0	0	0	0	0	0	0
Ami bac scd 2264867196	2264867196	Candidatus Aminicenantes	unclassified	unclassified	unclassified	unclassified	Aminicenantes bacterium SCGC AAA252-O10	1047033	SCGC AAA252-O10	Environmental	Aquatic	Saline	Non-marine Saline and Alkaline	49682207	-124005217	1186657	1158	0		0	0	0	0	0	0	0		1	0	0	0	0	0	0	0	0	0	0	0	0	0	1	0	1	0	0	0	0	0
Ana cal 146 2585428191	2585428191	Firmicutes	Clostridia	Eubacteriales	Proteinivoraceae	Anaerobranca	Anaerobranca californiensis	1120989	DSM 14826	Environmental	Aquatic	Unclassified	Thermal springs	38000356	-119035349	2034462	2155	0		0	0	0	0	0	1	1		3	0	0	0	0	1	0	0	0	0	0	0	0	1	1	0	1	0	0	0	0	0
Ana pro 162 2582581271	2582581271	Firmicutes	Clostridia	Eubacteriales	Lachnospiraceae	Anaerotignum	Anaerotignum propionicum	991789	X2	Environmental	Aquatic	Intertidal zone	Marine	37.68	-122.28	3076693	2976	0		0	0	1	1	1	2	3		3	0	0	0	1	2	0	0	1	0	0	0	0	1	1	0	1	0	0	0	0	0
Anc aqu 101 2795386139	2795386139	Proteobacteria	Alphaproteobacteria	Hyphomicrobiales	Xanthobacteraceae	Ancylobacter	Ancylobacter aquaticus	100	0	Environmental	Aquatic	Unclassified	Unclassified	0	0	4831989	4543	0		0	0	0	0	0	0	0		11	2	1	0	0	0	0	0	0	0	0	0	0	2	1	0	3	0	0	0	0	0
Ant hel 115 2619619037	2619619037	Proteobacteria	Alphaproteobacteria	Rhodobacterales	Roseobacteraceae	Antarctobacter	Antarctobacter heliothermus	74033	DSM 11445	Environmental	Aquatic	Unclassified	Unclassified	0	0	5174374	5257	0		0	0	0	0	0	0	0		7	2	1	0	0	0	0	0	0	0	0	0	0	1	1	1	1	0	0	0	0	0
Aqu mue 192 2524023059	2524023059	Bacteroidetes	Flavobacteriia	Flavobacteriales	Flavobacteriaceae	Aquimarina	Aquimarina muelleri	1121007	DSM 19832	Environmental	Aquatic	Marginal Sea	Marine	43065445	131688447	4903219	4179	0		1	0	1	1	1	1	4		4	2	2	1	1	1	0	0	1	0	0	0	0	2	1	0	1	0	0	0	0	0
Arc 19 scd 2740891914	2740891914	Proteobacteria	Gammaproteobacteria	unclassified	unclassified	unclassified	uncultured Gammaproteobacteria bacterium	86473	SCGC AG-487_D07	Environmental	Aquatic	Unclassified	Marine	-36.45	-73	632726	655	0		0	0	0	0	0	0	0		2	0	1	0	0	0	0	0	0	0	0	0	0	0	0	1	0	0	0	0	0	0
Are lat 153 2524614597	2524614597	Bacteroidetes	Flavobacteriia	Flavobacteriales	Flavobacteriaceae	Arenibacter	Arenibacter latericius	1121012	DSM 15913	Environmental	Aquatic	Unclassified	Sediment	15352	109117	4485474	3853	0		0	0	0	0	1	0	1		1	1	0	0	0	0	0	0	1	0	0	0	0	1	1	0	2	0	0	0	0	0
Are don R19 2574179743	2574179743	Proteobacteria	Gammaproteobacteria	Xanthomonadales	Xanthomonadaceae	Arenimonas	Arenimonas donghaensis	1121014	DSM 18148	Environmental	Aquatic	Intertidal zone	Marine	36022724	129344416	2979481	2748	0		1	0	1	1	1	1	4		3	1	2	1	1	1	0	0	1	0	0	1	1	1	1	0	2	0	0	0	0	0
Arm bac und 2698537073	2698537073	Armatimonadetes	unclassified	unclassified	unclassified	unclassified	Armatimonadetes bacterium JGI CrystG Apr3-1-J7	2035136	JGI CrystG Apr3-1-J7	Environmental	Aquatic	Unclassified	Freshwater	389383	-1101354	2434759	2273	0		0	0	0	0	0	1	1		0	0	0	0	0	1	0	0	0	0	0	0	0	2	1	0	0	0	0	0	0	0
Ars bol 155 2524614535	2524614535	Actinobacteria	Actinomycetia	Micrococcales	Intrasporangiaceae	Arsenicicoccus	Arsenicicoccus bolidensis	1121017	DSM 15745	Environmental	Aquatic	Unclassified	Sediment	64863178	20386498	4000330	3838	0		0	0	1	1	1	1	3		4	1	0	0	1	1	0	0	1	0	0	0	0	0	1	0	1	0	0	0	0	0
Atr bac scd 2264867202	2264867202	Atribacterota	unclassified	unclassified	unclassified	unclassified	Atribacteria bacterium SCGC AAA255-G05	1047051	SCGC AAA255-G05	Environmental	Aquatic	Saline	Non-marine Saline and Alkaline	49682207	-124005217	1653325	1729	0		0	0	0	0	0	0	0		4	0	0	0	0	0	0	0	0	0	0	0	0	1	1	0	0	0	0	0	0	0
Atr bac scd 2264867203	2264867203	Atribacterota	unclassified	unclassified	unclassified	unclassified	Atribacteria bacterium SCGC AAA255-N14	1047052	SCGC AAA255-N14	Environmental	Aquatic	Saline	Non-marine Saline and Alkaline	49682207	-124005217	1424436	1458	0		0	0	0	0	0	0	0		3	0	0	0	0	0	0	0	0	0	0	0	0	0	0	0	1	0	0	0	0	0
Bac bog 922 2556921655	2556921655	Firmicutes	Bacilli	Bacillales	Bacillaceae	Alkalihalobacillus	Alkalihalobacillus bogoriensis	1408424	ATCC BAA-922	Environmental	Aquatic	Unclassified	Non-marine Saline and Alkaline	0	0	5002403	4950	0		1	1	0	1	1	1	4		7	1	0	1	0	1	0	1	1	0	0	0	0	1	1	0	1	0	1	0	0	0
Bac lut 228 2913399915	2913399915	Firmicutes	Bacilli	Bacillales	Bacillaceae	Bacillus	Bacillus luteolus	682179	0	Environmental	Aquatic	Salt crystallizer ponds	Non-marine Saline and Alkaline	34.81	126.4	4231424	4582	0		0	0	0	0	0	1	1		8	1	0	0	0	1	0	0	0	0	0	0	0	1	1	0	1	0	0	0	0	0
Bac sal 161 2926589328	2926589328	Firmicutes	Bacilli	Bacillales	Bacillaceae	Bacillus	Bacillus salarius	284579	0	Environmental	Aquatic	Hypersaline	Non-marine Saline and Alkaline	0	0	3389285	3538	0		0	0	0	0	0	1	1		6	1	0	0	0	1	0	0	0	0	0	0	0	1	1	0	0	0	0	0	0	0
Bac sel ML0 646564509	646564509	Firmicutes	Bacilli	Bacillales	Sporolactobacillaceae	unclassified	[Bacillus] selenitireducens	439292	MLS10	Environmental	Aquatic	Alkaline	Non-marine Saline and Alkaline	37986853	-119045711	3592487	3420	0		0	0	0	0	0	0	0		8	1	0	0	0	0	0	0	0	0	0	0	0	1	1	0	1	0	0	0	0	0
Bac bac scd 2739367773	2739367773	Proteobacteria	Oligoflexia	Bacteriovoracales	Bacteriovoracaceae	unclassified	Bacteriovoracaceae bacterium	2081706	JGI 01_H14	Environmental	Aquatic	Oceanic	Marine	227519	1580072	604359	544	0		0	0	0	0	0	0	0		1	0	0	0	0	0	0	0	0	0	0	0	0	0	0	0	0	0	0	0	0	0
Bac SCG und 2634166852	2634166852	unclassified	unclassified	unclassified	unclassified	unclassified	bacterium	1869227	SCGC AD-133-I14	Environmental	Aquatic	Hydrothermal vents	Marine	0	0	1218259	1145	0		0	0	1	1	0	1	2		2	0	0	0	1	1	0	0	0	0	0	0	0	0	1	0	1	0	0	0	0	0
Bac SCG und 2634166576	2634166576	unclassified	unclassified	unclassified	unclassified	unclassified	bacterium	1869227	SCGC AD-253-A23	Environmental	Aquatic	Groundwater	Freshwater	0	0	332560	316	0		0	0	0	0	0	0	0		0	0	0	0	0	0	0	0	0	0	0	0	0	0	0	0	0	0	0	0	0	0
Bac SCG und 2634166611	2634166611	unclassified	unclassified	unclassified	unclassified	unclassified	bacterium	1869227	SCGC AD-255-C06	Environmental	Aquatic	Groundwater	Freshwater	0	0	366953	349	0		0	0	0	0	0	3	1		0	0	0	0	0	3	0	0	0	0	0	0	0	0	0	0	0	0	0	0	0	0
Bac SCG und 2634166861	2634166861	unclassified	unclassified	unclassified	unclassified	unclassified	bacterium	1869227	SCGC AD-676-N04	Environmental	Aquatic	Hydrothermal vents	Marine	0	0	851680	858	0		0	0	0	0	0	0	0		0	0	0	0	0	0	0	0	0	0	0	0	0	0	0	0	0	0	0	0	0	0
Bac SCG und 2634166879	2634166879	unclassified	unclassified	unclassified	unclassified	unclassified	bacterium	1869227	SCGC AD-699-J03	Environmental	Aquatic	Hydrothermal vents	Marine	0	0	1313496	1206	0		0	0	0	0	0	0	0		2	1	0	0	0	0	0	0	0	0	0	0	0	0	0	0	1	0	0	0	0	0
Bac SCG und 2634166882	2634166882	unclassified	unclassified	unclassified	unclassified	unclassified	bacterium	1869227	SCGC AD-706-E13	Environmental	Aquatic	Hydrothermal vents	Marine	0	0	304817	310	0		0	0	0	0	0	0	0		0	0	0	0	0	0	0	0	0	0	0	0	0	0	0	0	0	0	0	0	0	0
Bac SCG und 2634166885	2634166885	unclassified	unclassified	unclassified	unclassified	unclassified	bacterium	1869227	SCGC AD-726-G11	Environmental	Aquatic	Hydrothermal vents	Marine	0	0	1991814	1752	0		0	0	1	1	0	0	1		3	0	1	0	1	0	0	0	0	0	0	0	0	1	1	0	1	0	0	0	0	0
Bac bac scd 2663763587	2663763587	Bacteroidetes	unclassified	unclassified	unclassified	unclassified	unclassified	976	bacI-A JGI MCM14ME134	Environmental	Aquatic	Lake	Freshwater	431066	-894247	305316	315	0		0	0	0	0	0	0	0		2	0	0	0	0	0	0	0	0	0	0	0	0	0	0	0	0	0	0	0	0	0
Bac bac und 2663763586	2663763586	Bacteroidetes	unclassified	unclassified	unclassified	unclassified	unclassified	976	bacI-A JGI MCM14ME134	Environmental	Aquatic	Lake	Freshwater	431066	-894247	852567	909	0		1	0	1	1	1	1	4		3	0	0	1	1	1	0	0	1	0	0	1	0	0	0	0	1	0	0	0	0	0
Bac bac und 2663763563	2663763563	Bacteroidetes	unclassified	unclassified	unclassified	unclassified	unclassified	976	bacI-A JGI MCM14ME143	Environmental	Aquatic	Lake	Freshwater	431066	-894247	1091647	1068	0		1	0	1	1	1	1	4		1	0	0	1	1	1	0	0	1	0	0	1	0	0	0	0	0	0	0	0	0	0
Bac bac scd 2663763592	2663763592	Bacteroidetes	unclassified	unclassified	unclassified	unclassified	unclassified	976	bacI-A JGI MCM14ME168	Environmental	Aquatic	Lake	Freshwater	431066	-894247	368325	363	0		0	0	0	0	0	0	0		1	0	0	0	0	0	0	0	0	0	0	0	0	0	1	0	0	0	0	0	0	0
Bac bac scd 2663763595	2663763595	Bacteroidetes	unclassified	unclassified	unclassified	unclassified	unclassified	976	bacVI JGI MCM14ME156	Environmental	Aquatic	Lake	Freshwater	431066	-894247	557900	550	0		0	0	0	0	0	0	0		1	1	0	0	0	0	0	0	0	0	0	0	0	0	0	0	1	0	0	0	0	0
Bal vul 173 2515154152	2515154152	Balneolaeota	Balneolia	Balneolales	Balneolaceae	Balneola	Balneola vulgaris	1121104	DSM 17893	Environmental	Aquatic	Unclassified	Freshwater	42483484	3133376	2857749	2521	0		2	0	1	1	1	1	4		1	1	0	2	1	1	0	0	1	0	0	2	0	1	1	0	2	0	0	1	0	0
Bet bac scd 2737471724	2737471724	Proteobacteria	Betaproteobacteria	unclassified	unclassified	unclassified	Betaproteobacteria bacterium	1891241	JGI 01_K9_1000m	Environmental	Aquatic	Oceanic	Marine	238525	1567669	460784	439	0		0	0	0	0	0	0	0		1	0	0	0	0	0	0	0	0	0	0	0	0	0	0	0	0	0	0	0	0	0
Bet bac scd 2698536959	2698536959	Proteobacteria	Betaproteobacteria	unclassified	unclassified	unclassified	Betaproteobacteria bacterium JGI CrystG Apr3-1-K10	2035091	JGI CrystG Apr3-1-K10	Environmental	Aquatic	Unclassified	Freshwater	389383	-1101354	434802	512	0		0	0	0	0	0	0	0		0	0	0	0	0	0	0	0	0	0	0	0	0	0	0	0	0	0	0	0	0	0
Bet bac scd 2698537098	2698537098	Proteobacteria	Betaproteobacteria	unclassified	unclassified	unclassified	Betaproteobacteria bacterium JGI CrystG Aug08-2-I8	2035094	JGI CrystG Aug08-2-I8	Environmental	Aquatic	Unclassified	Freshwater	389383	-1101354	287328	346	0		0	0	0	0	0	0	0		0	0	0	0	0	0	0	0	0	0	0	0	0	0	0	0	0	0	0	0	0	0
Bet bac und 2698537103	2698537103	Proteobacteria	Betaproteobacteria	unclassified	unclassified	unclassified	Betaproteobacteria bacterium JGI CrystG Aug08-3-K8	2035095	JGI CrystG Aug08-3-K8	Environmental	Aquatic	Unclassified	Freshwater	389383	-1101354	521043	588	0		0	0	0	0	0	0	0		0	0	0	0	0	0	0	0	0	0	0	0	0	0	0	0	2	0	0	0	0	0
Bet bac und 2693429997	2693429997	Proteobacteria	Betaproteobacteria	unclassified	unclassified	unclassified	Betaproteobacteria bacterium JGI CrystG Aug3-3-B17	2035096	JGI CrystG Aug3-3-B17	Environmental	Aquatic	Unclassified	Freshwater	389383	-1101354	35579	53	0		0	0	0	0	0	0	0		0	0	0	0	0	0	0	0	0	0	0	0	0	0	0	0	0	0	0	0	0	0
Bet bac scd 2739367582	2739367582	Proteobacteria	Betaproteobacteria	unclassified	unclassified	unclassified	Betaproteobacteria bacterium	1891241	JGI_MCM14ME250	Environmental	Aquatic	Lake	Freshwater	43099	-89405	315072	317	0		0	0	0	0	0	0	0		0	0	0	0	0	0	0	0	0	0	0	0	0	0	0	0	0	0	0	0	0	0
Bio tof 190 2791354869	2791354869	Proteobacteria	Gammaproteobacteria	Enterobacterales	Bruguierivoracaceae	Biostraticola	Biostraticola tofi	466109	0	Environmental	Aquatic	Unclassified	Unclassified	0	0	4290872	4034	0		1	0	1	1	2	1	4		8	1	2	1	1	1	0	0	2	0	0	1	1	1	1	1	2	0	0	0	0	0
Bos sp 117 2562617052	2562617052	Proteobacteria	Alphaproteobacteria	Hyphomicrobiales	Boseaceae	Bosea	Bosea sp. 117	1125973	117	Environmental	Aquatic	Lentic	Freshwater	47631156	-122254601	4635764	4344	0		0	0	0	0	0	1	1		13	3	1	0	0	1	0	0	0	0	0	0	0	2	1	0	3	0	0	0	0	0
Bra aqu 286 2868155942	2868155942	Actinobacteria	Actinomycetia	Micrococcales	Dermabacteraceae	Brachybacterium	Brachybacterium aquaticum	1432564	0	Environmental	Aquatic	Unclassified	Marine	0	0	3449336	3155	0		0	0	0	0	0	0	0		5	0	0	0	0	0	0	0	0	0	0	0	0	0	1	0	1	0	0	0	0	0
Bre cor 232 2734482291	2734482291	Proteobacteria	Alphaproteobacteria	Hyphomicrobiales	Cohaesibacteraceae	Breoghania	Breoghania corrubedonensis	665038	DSM 23382	Environmental	Aquatic	Oceanic	Marine	0	0	5331589	4746	0		0	0	0	0	0	0	0		8	3	1	0	0	0	0	0	0	0	0	0	0	1	1	1	2	0	0	0	0	0
Bre lat 255 2518285548	2518285548	Firmicutes	Bacilli	Bacillales	Paenibacillaceae	Brevibacillus	Brevibacillus laterosporus	1121121	DSM 25	Environmental	Aquatic	Unclassified	Unclassified	0	0	5280116	4974	0		1	0	1	1	1	1	4		7	1	0	1	1	1	0	0	1	0	0	1	1	2	1	0	3	0	0	0	0	0
Bre bac 476 2561511096	2561511096	Proteobacteria	Alphaproteobacteria	Caulobacterales	Caulobacteraceae	Brevundimonas	Brevundimonas bacteroides	1121124	DSM 4726	Environmental	Aquatic	Unclassified	Freshwater	0	0	3220540	3249	0		0	0	0	0	0	1	1		2	1	1	0	0	1	0	0	0	0	0	0	0	1	1	0	1	0	0	0	0	0
Bro cer 199 2820979626	2820979626	Actinobacteria	Actinomycetia	Propionibacteriales	Propionibacteriaceae	Brooklawnia	Brooklawnia cerclae	349934	0	Environmental	Aquatic	Unclassified	Unclassified	0	0	3787554	3587	0		0	0	0	0	0	1	1		6	1	0	0	0	1	0	0	0	0	0	0	0	0	1	0	1	0	0	0	0	0
Bud aqu 357 2513237113	2513237113	Proteobacteria	Gammaproteobacteria	Enterobacterales	Budviciaceae	Budvicia	Budvicia aquatica	1111728	DSM 5075	Environmental	Aquatic	Drinking water	Freshwater	0	0	5670856	5130	0		0	0	1	1	2	1	3		4	1	1	0	1	1	0	0	2	0	0	0	1	1	1	2	1	0	0	0	0	0
Cal uzo 170 2926604688	2926604688	Firmicutes	Bacilli	Bacillales	Bacillaceae	Caldalkalibacillus	Caldalkalibacillus uzonensis	353224	0	Environmental	Aquatic	Unclassified	Thermal springs	54.5	159.96	3877707	4134	0		1	0	0	0	1	1	3		14	1	0	1	0	1	0	1	1	0	0	0	0	1	1	0	1	0	0	0	0	0
Cal kri 127 649633023	649633023	Firmicutes	Clostridia	Thermoanaerobacterales	Thermoanaerobacterales Family III. Incertae Sedis	Caldicellulosiruptor	Caldicellulosiruptor kristjanssonii	632335	177R1B, DSM 12137	Environmental	Aquatic	Unclassified	Thermal springs	0	0	2802443	2707	0		0	0	0	0	0	2	1		1	0	0	0	0	2	0	0	0	0	0	0	0	1	1	0	1	0	0	0	0	0
Cal obs OB7 648028013	648028013	Firmicutes	Clostridia	Thermoanaerobacterales	Thermoanaerobacterales Family III. Incertae Sedis	Caldicellulosiruptor	Caldicellulosiruptor obsidiansis	608506	OB47	Environmental	Aquatic	Unclassified	Thermal springs	44630844	-110440292	2532343	2389	0		0	0	0	0	0	2	1		1	0	0	0	0	2	0	0	0	0	0	0	0	1	1	0	1	0	0	0	0	0
Cal aer 145 2513020048	2513020048	Chloroflexi	Caldilineae	Caldilineales	Caldilineaceae	Caldilinea	Caldilinea aerophila	926550	STL-6-O1	Environmental	Aquatic	Unclassified	Thermal springs	0	0	5138538	4192	0		0	0	0	0	0	0	0		11	1	0	0	0	0	0	0	0	0	0	0	0	0	1	0	3	0	0	0	0	0
Cal bac und 2734482296	2734482296	Caldiserica	unclassified	unclassified	unclassified	unclassified	Caldiserica bacterium	2052147	JGI MDM2 LBsed72-1-H12	Environmental	Aquatic	Lake	Freshwater	537598	1079791	131023	175	0		0	0	0	0	0	0	0		0	0	0	0	0	0	0	0	0	0	0	0	0	0	0	0	0	0	0	0	0	0
Cal bac und 2734482332	2734482332	Caldiserica	unclassified	unclassified	unclassified	unclassified	Caldiserica bacterium	2052147	JGI MDM2 LBsed72-3-F22	Environmental	Aquatic	Lake	Freshwater	537598	1079791	364788	408	0		0	0	0	0	0	0	0		0	0	0	0	0	0	0	0	0	0	0	0	0	1	1	0	0	0	0	0	0	0
Cal nit 192 649633026	649633026	Deferribacteres	Deferribacteres	Deferribacterales	Deferribacteraceae	Calditerrivibrio	Calditerrivibrio nitroreducens	768670	Yu37-1, DSM 19672	Environmental	Aquatic	Unclassified	Thermal springs	36829	138217	2216552	2177	0		1	0	1	1	1	2	4		2	1	0	1	1	2	0	0	1	0	0	1	0	1	1	0	1	1	0	0	0	0
Cal bac und 2639762624	2639762624	Candidatus Calescamantes	unclassified	unclassified	unclassified	unclassified	Calescamantes bacterium JGI MDM2 SSWsed-3-M6	1955651	JGI MDM2 SSWsed-3-M6	Environmental	Aquatic	Hot (42-90C)	Thermal springs	40653	-1193749	1955667	1804	0		1	0	1	1	1	1	4		0	0	0	1	1	1	0	0	1	0	0	0	0	1	1	0	0	0	0	0	0	0
Cal bac scd 2264867079	2264867079	Candidatus Calescamantes	unclassified	unclassified	unclassified	unclassified	Calescamantes bacterium SCGC AAA471-M6	1052810	SCGC AAA471-M6	Environmental	Aquatic	Hot (42-90C)	Thermal springs	40661433	-11936625	1914298	1752	0		0	0	0	0	1	1	2		0	0	0	0	0	1	0	0	1	0	0	0	0	1	1	0	1	0	0	0	0	0
Cal qui 223 2671180028	2671180028	Firmicutes	Clostridia	Eubacteriales	Clostridiaceae	Caloramator	Caloramator quimbayensis	1147123	USBA 833	Environmental	Aquatic	Unclassified	Thermal springs	0	0	3131359	3101	0		0	0	0	0	0	1	1		2	0	0	0	0	1	0	0	0	0	0	0	0	1	1	0	1	0	0	0	0	0
Can div scd 2747842523	2747842523	unclassified	unclassified	unclassified	unclassified	unclassified	candidate division AC1 bacterium JGI MDM2 ZSED05-1-F8	2505896	JGI MDM2 ZSED05-1-F8	Environmental	Aquatic	Sediment	Freshwater	349956	-986889	596561	629	0		0	0	0	0	0	0	0		0	0	0	0	0	0	0	0	0	0	0	0	0	0	0	0	0	0	0	0	0	0
Can div und 2747842522	2747842522	unclassified	unclassified	unclassified	unclassified	unclassified	candidate division AC1 bacterium JGI MDM2 ZSED05-1-F8	2505896	JGI MDM2 ZSED05-1-F8	Environmental	Aquatic	Sediment	Freshwater	349956	-986889	842391	894	0		0	0	0	0	0	0	0		0	0	0	0	0	0	0	0	0	0	0	0	0	0	0	0	0	0	0	0	0	0
Can div scd 2734482327	2734482327	unclassified	unclassified	unclassified	unclassified	unclassified	unclassified	221232	JGI MDM2 ZSED05-1-J7	Environmental	Aquatic	Sediment	Freshwater	349956	-986889	237392	236	0		0	0	0	0	0	0	0		0	0	0	0	0	0	0	0	0	0	0	0	0	0	0	0	0	0	0	0	0	0
Can div scd 2740891884	2740891884	unclassified	unclassified	unclassified	unclassified	unclassified	uncultured Microgenomates group bacterium	174293	SCGC AG-485_M17	Environmental	Aquatic	Unclassified	Marine	-223933	140318	500255	542	0		0	0	0	0	0	0	0		0	0	0	0	0	0	0	0	0	0	0	0	0	0	0	0	0	0	0	0	0	0
Can div und 2737471769	2737471769	unclassified	unclassified	unclassified	unclassified	unclassified	Candidatus Dojkabacteria bacterium JGI MDM2 NGM80-2-C07	2663698	JGI MDM2 NGM80-2-C07	Environmental	Aquatic	Hot (42-90C)	Thermal springs	-385341	1761723	638727	655	0		0	0	0	0	0	0	0		0	0	0	0	0	0	0	0	0	0	0	0	0	0	0	0	0	0	0	0	0	0
Can 188 scd 2657245221	2657245221	unclassified	unclassified	unclassified	unclassified	unclassified	Candidatus Dojkabacteria bacterium	2099670	AG-188-N17	Environmental	Aquatic	Groundwater	Freshwater	0	0	295855	312	0		0	0	0	0	0	0	0		0	0	0	0	0	0	0	0	0	0	0	0	0	0	0	0	0	0	0	0	0	0
Can Chl haa 2510461066	2510461066	Chloroflexi	unclassified	unclassified	unclassified	Candidatus Chlorothrix	Candidatus Chlorothrix halophila	257501	halophila	Environmental	Aquatic	Salt crystallizer ponds	Non-marine Saline and Alkaline	0	0	7984366	6788	0		0	0	0	0	0	0	0		8	2	0	0	0	0	0	0	0	0	0	0	0	1	1	0	3	0	0	0	0	0
Can Kry und 2600255341	2600255341	Candidatus Kryptonia	unclassified	unclassified	unclassified	Candidatus Kryptonium	Candidatus Kryptonium thompsoni	1633631	JGI-8	Environmental	Aquatic	Hot (42-90C)	Thermal springs	49954267	-116515467	2348695	2211	0		1	0	0	0	0	0	1		5	0	0	1	0	0	0	0	0	0	0	0	0	0	1	0	1	0	0	0	0	0
Can Nit und 2639762704	2639762704	Nitrospinae	Nitrospinia	Nitrospinales	Nitrospinaceae	Candidatus Nitromaritima	Candidatus Nitromaritima sp. AB-629-B06	1131270	AB-629-B06	Environmental	Aquatic	Unclassified	Marine	18.17	-41.04	708914	781	0		1	0	0	0	1	1	3		1	0	0	1	0	1	0	0	1	0	0	1	0	1	0	0	1	0	0	0	0	0
Can Nit und 2263328040	2263328040	Nitrospinae	Nitrospinia	Nitrospinales	Nitrospinaceae	Candidatus Nitromaritima	Candidatus Nitromaritima sp. SCGC AAA288-L16	913337	SCGC AAA288-L16	Environmental	Aquatic	Unclassified	Marine	22.75	-158	2077614	2219	0		1	0	0	0	1	1	3		4	1	0	1	0	1	0	0	1	0	0	1	0	1	1	0	3	0	0	0	0	0
Cel hal 260 2593339274	2593339274	Proteobacteria	Alphaproteobacteria	Rhodobacterales	Rhodobacteraceae	Celeribacter	Celeribacter halophilus	576117	DSM 26270	Environmental	Aquatic	Unclassified	Marine	0	0	3866915	3800	0		0	0	0	0	0	0	0		5	2	1	0	0	0	0	0	0	0	0	0	0	1	1	0	1	0	0	0	0	0
Chl SAR scd 2739367780	2739367780	Chloroflexi	unclassified	unclassified	unclassified	unclassified	SAR202 cluster bacterium JGI 01_B8	2738575	JGI 01_B8	Environmental	Aquatic	Oceanic	Marine	227519	1580075	695834	672	0		0	0	0	0	0	0	0		4	0	0	0	0	0	0	0	0	0	0	0	0	0	1	0	0	0	0	0	0	0
Chl agg 945 643348527	643348527	Chloroflexi	Chloroflexia	Chloroflexales	Chloroflexaceae	Chloroflexus	Chloroflexus aggregans	326427	DSM 9485	Environmental	Aquatic	Unclassified	Thermal springs	0	0	4684931	3895	0		0	0	0	0	0	0	0		9	1	0	0	0	0	0	0	0	0	0	0	0	1	1	0	2	0	0	0	0	0
Chr mar 670 2754412941	2754412941	Proteobacteria	Gammaproteobacteria	Oceanospirillales	Halomonadaceae	Chromohalobacter	Chromohalobacter marismortui	42055	DSM 6770	Environmental	Aquatic	Unclassified	Marine	0	0	3553220	3333	0		1	0	1	1	1	1	4		5	0	2	1	1	1	0	0	1	0	0	1	1	1	1	0	2	0	0	0	0	0
Chr ind 168 2681813551	2681813551	Bacteroidetes	Flavobacteriia	Flavobacteriales	Weeksellaceae	Chryseobacterium	Chryseobacterium indoltheticum	254	ATCC 27950	Environmental	Aquatic	Oceanic	Marine	0	0	4214843	4009	0		1	0	1	1	1	1	4		3	1	2	1	1	1	0	0	1	0	0	0	0	1	1	0	2	0	0	0	0	0
Chr sp 522 2731639187	2731639187	Bacteroidetes	Flavobacteriia	Flavobacteriales	Weeksellaceae	Chryseobacterium	Chryseobacterium sp. 52	2035213	52	Environmental	Aquatic	Lake	Freshwater	0	0	5298815	4859	0		1	0	1	1	1	1	4		5	1	4	1	1	1	0	0	1	0	0	0	0	2	1	0	3	0	0	0	0	0
Chr sp 77 2728369500	2728369500	Bacteroidetes	Flavobacteriia	Flavobacteriales	Weeksellaceae	Chryseobacterium	Chryseobacterium sp. 7	2035214	7	Environmental	Aquatic	Lake	Freshwater	0	0	5091715	4744	0		1	0	1	1	1	1	4		4	1	3	1	1	1	0	0	1	0	0	0	0	1	1	0	2	0	0	0	0	0
Chr ser 244 2617270831	2617270831	Bacteroidetes	Cytophagia	Cytophagales	Fulvivirgaceae	Chryseolinea	Chryseolinea serpens	947013	DSM 24574	Environmental	Aquatic	Unclassified	Sediment	0	0	8357597	6897	0		1	0	1	1	1	1	4		11	1	4	1	1	1	0	0	1	0	0	1	0	2	1	0	2	0	0	0	0	0
Clo bac scd 2264867267	2264867267	Candidatus Cloacimonetes	unclassified	unclassified	unclassified	unclassified	Cloacimonetes bacterium JGI 0000014-K11	1130348	JGI 0000014-K11	Environmental	Aquatic	Saline	Non-marine Saline and Alkaline	38483206	21321511	671361	600	0		0	0	0	0	0	0	0		0	0	0	0	0	0	0	0	0	0	0	0	0	0	0	0	0	0	0	0	0	0
Clo bac scd 2264867107	2264867107	Candidatus Cloacimonetes	unclassified	unclassified	unclassified	unclassified	Cloacimonetes bacterium SCGC AAA252-F02	1046955	SCGC AAA252-F02	Environmental	Aquatic	Saline	Non-marine Saline and Alkaline	49682207	-124005217	789155	778	0		1	0	0	0	0	0	1		1	0	0	1	0	0	0	0	0	0	0	0	0	0	0	0	0	0	0	0	0	0
Clo bac scd 2264867113	2264867113	Candidatus Cloacimonetes	unclassified	unclassified	unclassified	unclassified	Cloacimonetes bacterium SCGC AAA252-L05	1046961	SCGC AAA252-L05	Environmental	Aquatic	Saline	Non-marine Saline and Alkaline	49682207	-124005217	753308	708	0		0	0	0	0	0	0	0		0	0	0	0	0	0	0	0	0	0	0	0	0	0	1	0	0	0	0	0	0	0
Clo bac scd 2264867120	2264867120	Candidatus Cloacimonetes	unclassified	unclassified	unclassified	unclassified	Cloacimonetes bacterium SCGC AAA252-O02	1046967	SCGC AAA252-O02	Environmental	Aquatic	Saline	Non-marine Saline and Alkaline	49682207	-124005217	897531	856	0		0	0	0	0	0	0	0		2	0	0	0	0	0	0	0	0	0	0	0	0	0	0	0	1	0	0	0	0	0
Clo bac scd 2264867122	2264867122	Candidatus Cloacimonetes	unclassified	unclassified	unclassified	unclassified	Cloacimonetes bacterium SCGC AAA252-P02	1046971	SCGC AAA252-P02	Environmental	Aquatic	Saline	Non-marine Saline and Alkaline	49682207	-124005217	890714	825	0		0	0	0	0	0	0	0		1	0	0	0	0	0	0	0	0	0	0	0	0	0	0	0	1	0	0	0	0	0
Clo hyd 217 2563366730	2563366730	Firmicutes	Clostridia	Eubacteriales	Clostridiaceae	Clostridium	Clostridium hydrogeniformans	1121319	DSM 21757	Environmental	Aquatic	Groundwater	Freshwater	30.46	-91.14	4106453	3807	0		0	0	1	1	1	2	3		2	0	0	0	1	2	0	0	1	0	0	0	0	1	1	0	1	0	0	0	0	0
Clo uli 122 2675903229	2675903229	Firmicutes	Clostridia	Eubacteriales	Clostridiaceae	Clostridium	Clostridium uliginosum	119641	DSM 12992	Environmental	Aquatic	Wetlands	Freshwater	0	0	4080971	3628	0		0	0	0	0	0	2	1		3	0	0	0	0	2	0	0	0	0	0	0	0	1	1	0	1	0	0	0	0	0
Cry psy Gr6 2928736802	2928736802	Actinobacteria	Actinomycetia	Micrococcales	Microbacteriaceae	Cryobacterium	Cryobacterium psychrotolerans	386301	0	Environmental	Aquatic	Ice	Freshwater	670933	500018	4344596	4361	0		0	0	0	0	0	0	0		2	0	0	0	0	0	0	0	0	0	0	0	0	0	1	0	2	0	0	0	0	0
Cry sp 66 2919879826	2919879826	Actinobacteria	Actinomycetia	Micrococcales	Microbacteriaceae	Cryobacterium	Cryobacterium sp. CG_9.6	2760710	0	Environmental	Aquatic	Ice	Freshwater	-771167	161667	3539656	3434	0		0	0	0	0	0	0	0		2	0	0	0	0	0	0	0	0	0	0	0	0	0	1	0	1	0	0	0	0	0
Cry sp MP3 2886342017	2886342017	Actinobacteria	Actinomycetia	Micrococcales	Microbacteriaceae	Cryobacterium	Cryobacterium sp. MP_M3	2787716	0	Environmental	Aquatic	Ice	Freshwater	-777005	162711	3940246	3724	0		0	0	0	0	0	0	0		3	0	0	0	0	0	0	0	0	0	0	0	0	0	1	0	2	0	0	0	0	0
Cuc mar 185 2524614806	2524614806	Proteobacteria	Alphaproteobacteria	Hyphomicrobiales	Hyphomicrobiaceae	Cucumibacter	Cucumibacter marinus	422296	DSM 18995	Environmental	Aquatic	Unclassified	Marine	35.1	129.01	3713661	3628	0		0	0	0	0	0	0	0		2	1	1	0	0	0	0	0	0	0	0	0	0	1	1	0	2	0	0	0	0	0
Cup met CH4 637000230	637000230	Proteobacteria	Betaproteobacteria	Burkholderiales	Burkholderiaceae	Cupriavidus	Cupriavidus metallidurans	266264	CH34	Environmental	Aquatic	Lentic	Freshwater	0	0	6913352	6430	0		1	0	1	1	1	1	4		13	2	1	1	1	1	0	0	1	0	0	1	0	1	1	0	2	0	0	0	0	0
Cyc pug 11 2517572241	2517572241	Proteobacteria	Gammaproteobacteria	Thiotrichales	Piscirickettsiaceae	Cycloclasticus	Cycloclasticus pugetii	655438	PS-1	Environmental	Aquatic	Oceanic	Marine	47.57	-122.64	2383924	2332	0		1	0	1	1	1	1	4		2	0	1	1	1	1	0	0	1	0	0	1	1	1	1	0	1	0	0	0	0	0
Cyt bac scd 2740892561	2740892561	Bacteroidetes	Cytophagia	Cytophagales	unclassified	unclassified	Cytophagales bacterium	2053541	SCGC AG-485_B23	Environmental	Aquatic	Unclassified	Marine	-223933	140318	1370332	1200	0		0	0	0	0	0	0	0		2	1	2	0	0	0	0	0	0	0	0	0	0	1	1	0	1	0	0	0	0	0
Dec aro RCB 637000088	637000088	Proteobacteria	Betaproteobacteria	Rhodocyclales	Azonexaceae	Dechloromonas	Dechloromonas aromatica	159087	RCB	Environmental	Aquatic	Lotic	Freshwater	0	0	4501104	4302	0		1	0	1	1	1	1	4		2	2	2	1	1	1	0	0	1	0	0	2	1	1	1	0	3	0	0	0	0	0
Dee riv 186 2556921014	2556921014	Proteobacteria	Betaproteobacteria	Neisseriales	Chromobacteriaceae	Deefgea	Deefgea rivuli	1121375	DSM 18356	Environmental	Aquatic	Unclassified	Unclassified	514549	1005317	3713920	3468	0		1	0	1	1	1	1	4		3	3	0	1	1	1	0	0	1	0	0	1	1	1	1	0	1	0	0	0	0	0
Def SAR scd 2721756052	2721756052	Deferribacteres	Deferribacteres	Deferribacterales	unclassified	unclassified	Deferribacterales bacterium JGI 01_D17	2505791	JGI 01_D17	Environmental	Aquatic	Oceanic	Marine	227519	1580072	294278	253	0		0	0	0	0	0	0	0		0	0	0	0	0	0	0	0	0	0	0	0	0	0	0	0	0	0	0	0	0	0
Def SAR scd 2721756048	2721756048	Deferribacteres	Deferribacteres	Deferribacterales	unclassified	unclassified	Deferribacterales bacterium JGI 02_F21	2505802	JGI 02_F21	Environmental	Aquatic	Oceanic	Marine	227897	1579194	250820	302	0		0	0	0	0	0	0	0		1	0	0	0	0	0	0	0	0	0	0	0	0	0	0	0	1	0	0	0	0	0
Def bac scd 2663763558	2663763558	Deferribacteres	Deferribacteres	unclassified	unclassified	unclassified	Deferribacteres bacterium SCGC AC-337_K10	1465400	SCGC AC-337_K10	Environmental	Aquatic	Unclassified	Marine	50	-145	241219	211	0		0	0	0	0	0	0	0		2	0	0	0	0	0	0	0	0	0	0	0	0	0	0	0	1	0	0	0	0	0
Deh mcc VSS 646311919	646311919	Chloroflexi	Dehalococcoidia	Dehalococcoidales	Dehalococcoidaceae	Dehalococcoides	Dehalococcoides mccartyi	311424	VS	Environmental	Aquatic	Groundwater	Freshwater	0	0	1413462	1489	0		0	0	0	0	0	0	0		1	1	0	0	0	0	0	0	0	0	0	0	0	0	1	0	1	0	0	0	0	0
Deh bac scd 2708742522	2708742522	Chloroflexi	Dehalococcoidia	unclassified	unclassified	unclassified	Dehalococcoidia bacterium SCGC AG-200-K21	2012739	SCGC AG-200-K21	Environmental	Aquatic	Oceanic	Marine	733608	0.2108	2003724	2036	0		0	0	0	0	0	0	0		4	0	0	0	0	0	0	0	0	0	0	0	0	0	1	0	2	0	0	0	0	0
Deh bac scd 2708742506	2708742506	Chloroflexi	Dehalococcoidia	unclassified	unclassified	unclassified	Dehalococcoidia bacterium SCGC AG-205-C16	2012742	SCGC AG-205-C16	Environmental	Aquatic	Oceanic	Marine	733608	0.2108	902460	1008	0		0	0	0	0	0	0	0		5	0	0	0	0	0	0	0	0	0	0	0	0	0	0	0	2	0	0	0	0	0
Deh bac scd 2708742518	2708742518	Chloroflexi	Dehalococcoidia	unclassified	unclassified	unclassified	Dehalococcoidia bacterium SCGC AG-205-G20	2012751	SCGC AG-205-G20	Environmental	Aquatic	Oceanic	Marine	733608	0.2108	1304511	1433	0		0	0	0	0	0	0	0		4	0	0	0	0	0	0	0	0	0	0	0	0	0	1	0	1	0	0	0	0	0
Deh bac scd 2708742482	2708742482	Chloroflexi	Dehalococcoidia	unclassified	unclassified	unclassified	Dehalococcoidia bacterium SCGC AG-205-I03	2012753	SCGC AG-205-I03	Environmental	Aquatic	Oceanic	Marine	733608	0.2108	2125444	2262	0		0	0	0	0	0	0	0		8	0	0	0	0	0	0	0	0	0	0	0	0	0	1	0	2	0	0	0	0	0
Deh bac scd 2706794980	2706794980	Chloroflexi	Dehalococcoidia	unclassified	unclassified	unclassified	Dehalococcoidia bacterium SCGC AG-205-I10	2012755	SCGC AG-205-I10	Environmental	Aquatic	Oceanic	Marine	733608	0.2108	1318900	1445	0		0	0	0	0	0	0	0		6	0	0	0	0	0	0	0	0	0	0	0	0	0	1	0	2	0	0	0	0	0
Deh bac scd 2706794986	2706794986	Chloroflexi	Dehalococcoidia	unclassified	unclassified	unclassified	Dehalococcoidia bacterium SCGC AG-205-K02	2012758	SCGC AG-205-K02	Environmental	Aquatic	Oceanic	Marine	733608	0.2108	1572646	1723	0		0	0	0	0	0	0	0		3	0	0	0	0	0	0	0	0	0	0	0	0	0	1	0	1	0	0	0	0	0
Deh bac scd 2706794993	2706794993	Chloroflexi	Dehalococcoidia	unclassified	unclassified	unclassified	Dehalococcoidia bacterium SCGC AG-205-K20	2012762	SCGC AG-205-K20	Environmental	Aquatic	Oceanic	Marine	733608	0.2108	1059794	1152	0		0	0	0	0	0	0	0		2	0	0	0	0	0	0	0	0	0	0	0	0	0	0	0	2	0	0	0	0	0
Deh bac scd 2703719293	2703719293	Chloroflexi	Dehalococcoidia	unclassified	unclassified	unclassified	Dehalococcoidia bacterium SCGC AG-205-M17	2012766	SCGC AG-205-M17	Environmental	Aquatic	Oceanic	Marine	733608	0.2108	1480997	1605	0		0	0	0	0	0	0	0		3	0	0	0	0	0	0	0	0	0	0	0	0	0	1	0	3	0	0	0	0	0
Deh bac scd 2703719290	2703719290	Chloroflexi	Dehalococcoidia	unclassified	unclassified	unclassified	Dehalococcoidia bacterium SCGC AG-205-M20	2012767	SCGC AG-205-M20	Environmental	Aquatic	Oceanic	Marine	733608	0.2108	1266957	1364	0		0	0	0	0	0	0	0		2	0	0	0	0	0	0	0	0	0	0	0	0	0	1	0	3	0	0	0	0	0
Deh bac scd 2706794968	2706794968	Chloroflexi	Dehalococcoidia	unclassified	unclassified	unclassified	Dehalococcoidia bacterium SCGC AG-205-N19	2012769	SCGC AG-205-N19	Environmental	Aquatic	Oceanic	Marine	733608	0.2108	1896228	1986	0		0	0	0	0	0	0	0		8	0	0	0	0	0	0	0	0	0	0	0	0	0	1	0	2	0	0	0	0	0
Deh bac scd 2706794972	2706794972	Chloroflexi	Dehalococcoidia	unclassified	unclassified	unclassified	Dehalococcoidia bacterium SCGC AG-205-P11	2012772	SCGC AG-205-P11	Environmental	Aquatic	Oceanic	Marine	733608	0.2108	321042	327	0		0	0	0	0	0	0	0		1	0	0	0	0	0	0	0	0	0	0	0	0	0	0	0	0	0	0	0	0	0
Deh bac scd 2706794978	2706794978	Chloroflexi	Dehalococcoidia	unclassified	unclassified	unclassified	Dehalococcoidia bacterium SCGC AG-206-C02	2012774	SCGC AG-206-C02	Environmental	Aquatic	Oceanic	Marine	733608	0.2108	1313702	1403	0		0	0	0	0	0	0	0		9	0	0	0	0	0	0	0	0	0	0	0	0	0	1	0	1	0	0	0	0	0
Dei geo 110 641228488	641228488	Deinococcus-Thermus	Deinococci	Deinococcales	Deinococcaceae	Deinococcus	Deinococcus geothermalis	319795	DSM 11300	Environmental	Aquatic	Unclassified	Thermal springs	40833568	14162399	3247018	3148	0		0	0	0	0	0	0	0		2	1	0	0	0	0	0	0	0	0	0	0	0	1	1	0	1	0	0	0	0	0
Del bac scd 2663763554	2663763554	Proteobacteria	Deltaproteobacteria	unclassified	unclassified	unclassified	Deltaproteobacteria bacterium SCGC AC-312_J15	1465422	SCGC AC-312_J15	Environmental	Aquatic	Unclassified	Marine	50	-145	246178	205	0		0	0	0	0	0	0	0		0	0	0	0	0	0	0	0	0	0	0	0	0	0	0	0	0	0	0	0	0	0
Del SAR scd 2721755857	2721755857	Proteobacteria	Deltaproteobacteria	unclassified	unclassified	unclassified	SAR324 cluster bacterium JGI 02_D19	2505809	JGI 02_D19	Environmental	Aquatic	Oceanic	Marine	227897	157919	1203941	1113	0		0	0	0	0	0	0	0		6	0	0	0	0	0	0	0	0	0	0	0	0	1	0	0	1	0	0	0	0	0
Des ali 011 2502957028	2502957028	Proteobacteria	Deltaproteobacteria	Desulfobacterales	Desulfobacteraceae	Desulfatibacillum	Desulfatibacillum aliphaticivorans	218208	AK-01	Environmental	Aquatic	Lotic	Freshwater	40437746	-7420347	6517073	5320	0		0	0	0	0	1	2	2		6	0	0	0	0	2	0	0	1	0	0	1	0	2	1	0	1	0	0	0	0	0
Des ali 156 2522572160	2522572160	Proteobacteria	Deltaproteobacteria	Desulfobacterales	Desulfobacteraceae	Desulfatibacillum	Desulfatibacillum aliphaticivorans	1121392	DSM 15576	Environmental	Aquatic	Coastal	Marine	43389643	4987657	6469960	5375	0		0	0	0	0	1	2	2		4	0	0	0	0	2	0	0	1	0	0	1	0	2	1	0	1	0	0	0	0	0
Des sp und 2698537043	2698537043	Proteobacteria	Deltaproteobacteria	Desulfobacterales	Desulfobacteraceae	Desulfococcus	Desulfococcus sp. JGI CrystG Apr3-3-J14	2035254	JGI CrystG Apr3-3-J14	Environmental	Aquatic	Unclassified	Freshwater	389383	-1101354	367415	446	0		0	0	0	0	0	0	0		2	0	0	0	0	0	0	0	0	0	0	0	0	0	0	0	0	0	0	0	0	0
Des sp scd 2698537077	2698537077	Proteobacteria	Deltaproteobacteria	Desulfobacterales	Desulfobacteraceae	Desulfococcus	Desulfococcus sp. JGI CrystG Aug08-2-N21	2035224	JGI CrystG Aug08-2-N21	Environmental	Aquatic	Unclassified	Freshwater	389383	-1101354	210574	242	0		0	0	0	0	0	0	0		0	0	0	0	0	0	0	0	0	0	0	0	0	0	0	0	0	0	0	0	0	0
Des the 167 2571042920	2571042920	Proteobacteria	Deltaproteobacteria	Desulfovibrionales	Desulfomicrobiaceae	Desulfomicrobium	Desulfomicrobium thermophilum	1121412	DSM 16697	Environmental	Aquatic	Unclassified	Thermal springs	54369	73.61	2484496	2385	0		1	0	1	1	1	2	4		2	1	0	1	1	2	0	0	1	0	0	0	0	2	1	0	2	0	0	0	0	0
Des sub 159 2619619038	2619619038	Proteobacteria	Deltaproteobacteria	Desulfovibrionales	Desulfohalobiaceae	Desulfonauticus	Desulfonauticus submarinus	206665	DSM 15269	Environmental	Aquatic	Hydrothermal vents	Marine	0	0	2100696	2116	0		1	0	1	1	1	2	4		2	1	2	1	1	2	0	0	1	0	0	2	1	2	1	0	6	0	0	0	0	0
Des joe 105 2523231085	2523231085	Proteobacteria	Deltaproteobacteria	Desulfobacterales	Desulfobacteraceae	Desulfospira	Desulfospira joergensenii	1265505	DSM 10085	Environmental	Aquatic	Coastal	Marine	44676668	-1114599	6119470	5516	0		0	0	0	0	0	1	1		6	0	0	0	0	1	0	0	0	0	0	0	0	0	1	0	0	0	0	0	0	0
Des red 11 640069310	640069310	Firmicutes	Clostridia	Eubacteriales	Peptococcaceae	Desulfotomaculum	Desulfotomaculum reducens	349161	MI-1	Environmental	Aquatic	Unclassified	Sediment	38067222	-122.25	3608104	3488	0		0	0	0	0	0	2	1		1	0	0	0	0	2	0	0	0	0	0	0	0	1	1	0	1	0	0	0	0	0
Des gig 194 2523231027	2523231027	Proteobacteria	Deltaproteobacteria	Desulfovibrionales	Desulfovibrionaceae	Desulfovibrio	Desulfovibrio gigas	1121448	DSM 1382	Environmental	Aquatic	Unclassified	Freshwater	43459648	5106182	3788225	3411	0		0	0	0	0	0	1	1		1	0	0	0	0	1	0	0	0	0	0	0	0	1	1	0	1	0	0	0	0	0
Des sen 846 2574179788	2574179788	Proteobacteria	Deltaproteobacteria	Desulfovibrionales	Desulfovibrionaceae	Desulfovibrio	Desulfovibrio senezii	1121463	DSM 8436	Environmental	Aquatic	Salt crystallizer ponds	Non-marine Saline and Alkaline	32645446	-117084789	3566528	3274	0		1	0	1	1	1	2	4		2	1	0	1	1	2	0	0	1	0	0	0	0	2	2	0	2	0	0	0	0	0
Des vul DP4 639633022	639633022	Proteobacteria	Deltaproteobacteria	Desulfovibrionales	Desulfovibrionaceae	Desulfovibrio	Desulfovibrio vulgaris	391774	DP4	Environmental	Aquatic	Unclassified	Sediment	0	0	3661391	3199	0		1	0	1	1	1	2	4		3	1	0	1	1	2	0	0	1	0	0	0	0	2	2	0	2	0	0	0	0	0
Des ace 684 638341078	638341078	Proteobacteria	Deltaproteobacteria	Desulfuromonadales	Desulfuromonadaceae	Desulfuromonas	Desulfuromonas acetoxidans	281689	DSM 684	Environmental	Aquatic	Oceanic	Marine	0	0	3828328	3289	0		0	0	0	0	0	0	0		3	1	2	0	0	0	0	0	0	0	0	0	0	2	1	0	7	0	0	0	0	0
Det ami 177 2585428150	2585428150	Firmicutes	Tissierellia	unclassified	unclassified	Dethiosulfatibacter	Dethiosulfatibacter aminovorans	1121476	DSM 17477	Environmental	Aquatic	Oceanic	Marine	35.69	139.75	4034121	3701	0		0	0	0	0	0	2	1		2	0	0	0	0	2	0	0	0	0	0	0	0	1	2	0	1	0	0	0	0	0
Dev sub 237 2830079415	2830079415	Proteobacteria	Alphaproteobacteria	Hyphomicrobiales	Devosiaceae	Devosia	Devosia subaequoris	395930	0	Environmental	Aquatic	Unclassified	Sediment	0	0	3785142	3771	0		0	0	0	0	0	0	0		7	0	1	0	0	0	0	0	0	0	0	0	0	1	1	0	1	0	0	0	0	0
Dew Cre v22 2842731078	2842731078	unclassified	unclassified	unclassified	unclassified	unclassified	uncultured bacterium	77133	0	Environmental	Aquatic	Sediment	Thermal springs	0	0	2856025	2567	0		0	0	1	1	0	1	2		2	1	0	0	1	1	0	0	0	0	0	0	0	0	1	0	2	0	0	0	0	0
Don ebu 297 2684622851	2684622851	Proteobacteria	Alphaproteobacteria	Rhodobacterales	Roseobacteraceae	Donghicola	Donghicola eburneus	393278	DSM 29127	Environmental	Aquatic	Unclassified	Marine	0	0	4426466	4342	0		1	0	1	1	1	1	4		4	3	1	1	1	1	0	0	1	0	0	1	0	1	1	0	2	1	0	0	0	0
EM3 bac und 2645728134	2645728134	Candidatus Hydrothermae	unclassified	unclassified	unclassified	unclassified	Candidatus Hydrothermae bacterium JGI MDM2 LHC4sed-1-H6	1955659	JGI MDM2 LHC4sed-1-H6	Environmental	Aquatic	Hot (42-90C)	Thermal springs	376906	-1188442	1064931	1191	0		0	0	0	0	0	0	0		2	0	0	0	0	0	0	0	0	0	0	0	0	0	0	0	1	0	0	0	0	0
Eli tep 172 2519899683	2519899683	Proteobacteria	Alphaproteobacteria	Rhodospirillales	Elioraeaceae	Elioraea	Elioraea tepidiphila	1121861	DSM 17972	Environmental	Aquatic	Unclassified	Thermal springs	37.77	-25.31	4304237	4182	0		0	0	0	0	0	0	0		16	1	0	0	0	0	0	0	0	0	0	0	0	1	1	1	1	0	0	0	0	0
Elu bac und 2698537038	2698537038	Elusimicrobia	unclassified	unclassified	unclassified	unclassified	Elusimicrobia bacterium JGI CrystG Apr3-4-M4	2035143	JGI CrystG Apr3-4-M4	Environmental	Aquatic	Unclassified	Freshwater	389383	-1101354	510376	562	0		0	0	0	0	0	0	0		0	0	0	0	0	0	0	0	0	0	0	0	0	0	0	0	0	0	0	0	0	0
Enh aer 274 2582581318	2582581318	Proteobacteria	Alphaproteobacteria	Rhodospirillales	unclassified	Enhydrobacter	Enhydrobacter aerosaccus	225324	ATCC 27094	Environmental	Aquatic	Lentic	Freshwater	0	0	6769764	6574	0		1	0	0	0	0	1	2		17	4	1	1	0	1	0	0	0	0	0	0	0	1	1	1	2	0	0	0	0	0
Eps bac scd 2687453670	2687453670	Proteobacteria	Epsilonproteobacteria	unclassified	unclassified	unclassified	Epsilonproteobacteria bacterium SCGC AD-308-E02	1449160	SCGC AD-308-E02	Environmental	Aquatic	Unclassified	Marine	57318	200511	287959	297	0		0	0	1	1	0	0	1		1	0	1	0	1	0	0	0	0	0	0	0	0	0	0	0	0	0	0	0	0	0
Eps bac und 2716884891	2716884891	Proteobacteria	Epsilonproteobacteria	unclassified	unclassified	unclassified	Epsilonproteobacteria bacterium SCGC AD-308-E02	1449160	SCGC AD-308-E02	Environmental	Aquatic	Unclassified	Marine	57318	200511	682080	735	0		0	0	1	1	0	0	1		1	0	1	0	1	0	0	0	0	0	0	0	0	0	0	0	0	0	0	0	0	0
Eps bac und 2716884887	2716884887	Proteobacteria	Epsilonproteobacteria	unclassified	unclassified	unclassified	Epsilonproteobacteria bacterium SCGC AD-308-I21	1449167	SCGC AD-308-I21	Environmental	Aquatic	Unclassified	Marine	57318	200511	973396	996	0		1	0	0	0	0	0	1		0	0	0	1	0	0	0	0	0	0	0	0	0	0	0	0	0	0	0	0	0	0
Eps bac und 2716884886	2716884886	Proteobacteria	Epsilonproteobacteria	unclassified	unclassified	unclassified	Epsilonproteobacteria bacterium SCGC AD-311-E16	1449181	SCGC AD-311-E16	Environmental	Aquatic	Unclassified	Marine	57318	200511	738671	801	0		0	0	0	0	0	0	0		0	0	0	0	0	0	0	0	0	0	0	0	0	0	0	0	0	0	0	0	0	0
Ery cit H10 2923533975	2923533975	Proteobacteria	Alphaproteobacteria	Sphingomonadales	Erythrobacteraceae	Qipengyuania	Qipengyuania citrea	225971	0	Environmental	Aquatic	Unclassified	Marine	0	0	3200679	3174	0		2	0	1	1	1	1	4		3	1	0	2	1	1	0	0	1	0	0	0	0	1	1	0	1	0	0	0	0	0
Eud adr 198 2522572201	2522572201	Bacteroidetes	Flavobacteriia	Flavobacteriales	Flavobacteriaceae	Eudoraea	Eudoraea adriatica	1121875	DSM 19308	Environmental	Aquatic	Coastal	Marine	44.69	19329	3906474	3579	0		1	0	1	1	1	1	4		3	1	0	1	1	1	0	0	1	0	0	0	0	1	1	0	1	0	0	0	0	0
Exi mar 167 2558860114	2558860114	Firmicutes	Bacilli	Bacillales	unclassified	Exiguobacterium	Exiguobacterium marinum	1397696	DSM 16307	Environmental	Aquatic	Intertidal zone	Marine	349967627	1249783784	2814016	2930	0		0	0	0	0	0	0	0		5	1	0	0	0	0	0	0	0	0	0	0	0	1	1	0	1	0	0	0	0	0
Fer bac scd 2643221444	2643221444	Candidatus Fervidibacteria	unclassified	unclassified	unclassified	unclassified	Candidatus Fervidibacteria bacterium JGI MDM2 LHC4sed-1-G17	1955660	JGI MDM2 LHC4sed-1-G17	Environmental	Aquatic	Hot (42-90C)	Thermal springs	376906	-1188442	462562	475	0		0	0	0	0	0	0	0		0	0	0	0	0	0	0	0	0	0	0	0	0	0	1	0	1	0	0	0	0	0
Fer bac scd 2264867089	2264867089	Candidatus Fervidibacteria	unclassified	unclassified	unclassified	unclassified	Fervidibacteria bacterium SCGC AAA471-D06	1052808	SCGC AAA471-D06	Environmental	Aquatic	Hot (42-90C)	Thermal springs	40661433	-11936625	206205	232	0		0	0	0	0	0	0	0		0	1	0	0	0	0	0	0	0	0	0	0	0	0	0	0	0	0	0	0	0	0
Fer pen 908 2507149014	2507149014	Thermotogae	Thermotogae	Thermotogales	Fervidobacteriaceae	Fervidobacterium	Fervidobacterium pennivorans	771875	Ven 5, DSM 9078	Environmental	Aquatic	Unclassified	Sediment	45362	11789	2166381	2063	0		0	0	0	0	0	2	1		2	0	0	0	0	2	0	0	0	0	0	0	0	1	1	0	1	0	0	0	0	0
Fir bac und 2264265214	2264265214	Firmicutes	unclassified	unclassified	unclassified	unclassified	Firmicutes bacterium JGI 0000059-G16	1130370	JGI 0000059-G16	Environmental	Aquatic	Lentic	Freshwater	0	0	443606	575	0		0	0	0	0	0	0	0		1	0	0	0	0	0	0	0	0	0	0	0	0	0	0	0	0	0	0	0	0	0
Fla bac und 643886118	643886118	Bacteroidetes	Flavobacteriia	unclassified	unclassified	unclassified	Flavobacteria bacterium MS024-2A	487796	MS024-2A	Environmental	Aquatic	Neritic zone	Marine	43849784	-696266	1905484	1811	0		0	0	0	0	0	0	0		3	1	0	0	0	0	0	0	0	0	0	0	0	0	1	0	1	0	0	0	0	0
Fla bac scd 2765236055	2765236055	Bacteroidetes	Flavobacteriia	Flavobacteriales	Flavobacteriaceae	unclassified	Flavobacteriaceae bacterium JGI 02_G12	2035109	JGI 02_G12	Environmental	Aquatic	Oceanic	Marine	227897	1579194	469451	464	0		0	0	0	0	0	0	0		1	1	0	0	0	0	0	0	0	0	0	0	0	0	1	0	0	0	0	0	0	0
Fla bac scd 2724679898	2724679898	Bacteroidetes	Flavobacteriia	Flavobacteriales	Flavobacteriaceae	unclassified	Flavobacteriaceae bacterium	1871037	JGI 04_M17	Environmental	Aquatic	Oceanic	Marine	226617	1579772	353369	306	0		0	0	0	0	0	0	0		0	1	0	0	0	0	0	0	0	0	0	0	0	0	0	0	1	0	0	0	0	0
Fla bac scd 2724679622	2724679622	Bacteroidetes	Flavobacteriia	Flavobacteriales	Flavobacteriaceae	unclassified	Flavobacteriaceae bacterium	1871037	JGI 04_N12	Environmental	Aquatic	Oceanic	Marine	226617	1579772	932907	855	0		0	0	0	0	0	0	0		0	0	0	0	0	0	0	0	0	0	0	0	0	1	0	0	0	0	0	0	0	0
Fla bac und 2698537054	2698537054	Bacteroidetes	Flavobacteriia	Flavobacteriales	Flavobacteriaceae	unclassified	Flavobacteriaceae bacterium JGI CrystG Aug08-3-I19	2035119	JGI CrystG Aug08-3-I19	Environmental	Aquatic	Unclassified	Freshwater	389383	-1101354	456531	474	0		0	0	0	0	0	0	0		0	0	0	0	0	0	0	0	0	0	0	0	0	0	1	0	0	0	0	0	0	0
Fla bac scd 2731639235	2731639235	Bacteroidetes	Flavobacteriia	Flavobacteriales	unclassified	unclassified	Flavobacteriales bacterium	2021391	SCGC AG-485_J05	Environmental	Aquatic	Unclassified	Marine	-223933	140318	621386	646	0		0	0	0	0	0	0	0		1	1	0	0	0	0	0	0	0	0	0	0	0	0	0	0	0	0	0	0	0	0
Fla bac scd 2731639240	2731639240	Bacteroidetes	Flavobacteriia	Flavobacteriales	unclassified	unclassified	Flavobacteriales bacterium	2021391	SCGC AG-485_N06	Environmental	Aquatic	Unclassified	Marine	-223933	140318	636423	640	0		0	0	0	0	0	0	0		1	0	0	0	0	0	0	0	0	0	0	0	0	0	0	0	0	0	0	0	0	0
Fla che 684 2596583558	2596583558	Bacteroidetes	Flavobacteriia	Flavobacteriales	Flavobacteriaceae	Flavobacterium	Flavobacterium cheniae	295428	CGMCC 1.6844	Environmental	Aquatic	Reservoir	Freshwater	403321889	1155741967	2718361	2565	0		0	0	0	0	0	0	0		1	0	0	0	0	0	0	0	0	0	0	0	0	0	1	0	1	0	0	0	0	0
Fla fri 173 2523533550	2523533550	Bacteroidetes	Flavobacteriia	Flavobacteriales	Flavobacteriaceae	Flavobacterium	Flavobacterium frigidarium	1121890	DSM 17623	Environmental	Aquatic	Oceanic	Marine	-67566	-68116	3632726	3352	0		1	0	1	1	1	1	4		2	1	0	1	1	1	0	0	1	0	0	0	0	1	1	0	1	0	0	0	0	0
Fla gil 226 2693429912	2693429912	Bacteroidetes	Flavobacteriia	Flavobacteriales	Flavobacteriaceae	Flavobacterium	Flavobacterium gillisiae	150146	DSM 22376	Environmental	Aquatic	Coastal	Marine	0	0	4377959	4009	0		2	0	0	0	0	1	2		2	1	0	2	0	1	0	0	0	0	0	0	0	1	1	0	1	0	0	0	0	0
Fla gra 199 2695420922	2695420922	Bacteroidetes	Flavobacteriia	Flavobacteriales	Flavobacteriaceae	Flavobacterium	Flavobacterium granuli	280093	DSM 19729	Environmental	Aquatic	Unclassified	Unclassified	0	0	3798137	3353	0		1	0	1	1	1	1	4		3	0	0	1	1	1	0	0	1	0	0	0	0	1	1	0	1	0	0	0	0	0
Fla her 182 2724679814	2724679814	Bacteroidetes	Flavobacteriia	Flavobacteriales	Flavobacteriaceae	Flavobacterium	Flavobacterium hercynium	387094	DSM 18292	Environmental	Aquatic	Unclassified	Freshwater	0	0	5260850	4654	0		1	0	1	1	1	1	4		4	0	3	1	1	1	0	0	1	0	0	0	0	3	1	0	3	0	0	0	0	0
Fla res 192 2724679687	2724679687	Bacteroidetes	Flavobacteriia	Flavobacteriales	Flavobacteriaceae	Flavobacterium	Flavobacterium resistens	443612	DSM 19382	Environmental	Aquatic	Lotic	Freshwater	35.1	129.01	5036896	4406	0		1	0	1	1	1	1	4		4	0	3	1	1	1	0	0	1	0	0	0	0	1	1	0	1	0	0	0	0	0
Fla sas 217 2563366726	2563366726	Bacteroidetes	Flavobacteriia	Flavobacteriales	Flavobacteriaceae	Flavobacterium	Flavobacterium sasangense	1121896	DSM 21067	Environmental	Aquatic	Unclassified	Unclassified	35.18	129.07	3163687	3031	0		0	0	0	0	0	0	0		2	0	0	0	0	0	0	0	0	0	0	0	0	0	1	0	1	0	0	0	0	0
Fla sp 111 2737472016	2737472016	Bacteroidetes	Flavobacteriia	Flavobacteriales	Flavobacteriaceae	Flavobacterium	Flavobacterium sp. 11	357523	11	Environmental	Aquatic	Lake	Freshwater	0	0	3763919	3426	0		1	0	1	1	2	1	4		2	0	0	1	1	1	0	0	2	0	0	0	0	1	1	0	1	0	0	0	0	0
Fla sp 833 2576861825	2576861825	Bacteroidetes	Flavobacteriia	Flavobacteriales	Flavobacteriaceae	Flavobacterium	Flavobacterium sp. 83	1131812	83	Environmental	Aquatic	Lake	Freshwater	47634583	-12226655	3790620	3440	0		1	0	1	1	2	1	4		3	0	0	1	1	1	0	0	2	0	0	0	0	1	1	0	1	0	0	0	0	0
Fla sp AS3 2582581864	2582581864	Bacteroidetes	Flavobacteriia	Flavobacteriales	Flavobacteriaceae	Flavobacterium	Flavobacterium sp. ASV13	1506583	Fl	Environmental	Aquatic	Lake	Freshwater	47634583	-12226655	5284058	4648	0		1	0	1	1	1	1	4		8	0	3	1	1	1	0	0	1	0	0	0	0	1	1	0	1	0	0	0	0	0
Fla sp und 2236347011	2236347011	Bacteroidetes	Flavobacteriia	Flavobacteriales	Flavobacteriaceae	Flavobacterium	Flavobacterium sp. SCGC AAA536-P05	1009712	SCGC AAA536-P05	Environmental	Aquatic	Unclassified	Marine	42205	17.71	263384	321	0		0	0	0	0	0	0	0		0	0	0	0	0	0	0	0	0	0	0	0	0	0	0	0	0	0	0	0	0	0
Fla bac scd 2721756099	2721756099	Bacteroidetes	Flavobacteriia	Flavobacteriales	unclassified	unclassified	Flavobacteriales bacterium JGI 01_B21	2739745	JGI 01_B21	Environmental	Aquatic	Oceanic	Marine	227519	1580075	411728	421	0		0	0	0	0	0	0	0		1	0	0	0	0	0	0	0	0	0	0	0	0	0	0	0	1	0	0	0	0	0
Fla bac scd 2721755928	2721755928	Bacteroidetes	Flavobacteriia	Flavobacteriales	unclassified	unclassified	Flavobacteriales bacterium JGI 01_D18	2739746	JGI 01_D18	Environmental	Aquatic	Oceanic	Marine	226617	157977	424359	382	0		0	0	0	0	0	0	0		3	0	0	0	0	0	0	0	0	0	0	0	0	0	0	0	0	0	0	0	0	0
Fla bac scd 2721755884	2721755884	Bacteroidetes	Flavobacteriia	Flavobacteriales	unclassified	unclassified	Flavobacteriales bacterium JGI 02_I17	2739748	JGI 02_I17	Environmental	Aquatic	Oceanic	Marine	227897	157919	391522	400	0		0	0	0	0	0	0	0		1	0	0	0	0	0	0	0	0	0	0	0	0	0	0	0	1	0	0	0	0	0
Fle sin 497 2505679008	2505679008	Deferribacteres	Deferribacteres	Deferribacterales	Deferribacteraceae	Flexistipes	Flexistipes sinusarabici	717231	MAS10, DSM 4947	Environmental	Aquatic	Unclassified	Marine	21.37	38.07	2526590	2399	0		2	0	2	2	2	2	4		2	1	0	2	2	2	0	0	2	0	0	2	0	1	3	0	1	0	0	0	0	0
Flu keu 105 2802429732	2802429732	Proteobacteria	Gammaproteobacteria	Pseudomonadales	Moraxellaceae	Fluviicoccus	Fluviicoccus keumensis	1435465	0	Environmental	Aquatic	Unclassified	Freshwater	0	0	3682372	3363	0		1	0	1	1	1	1	4		3	1	1	1	1	1	0	0	1	0	0	1	1	1	1	0	1	0	0	0	0	0
Fon tun 245 2784746797	2784746797	Firmicutes	Clostridia	Eubacteriales	Clostridiaceae	Fonticella	Fonticella tunisiensis	1096341	0	Environmental	Aquatic	Unclassified	Unclassified	0	0	3103119	3058	0		0	0	0	0	0	0	0		2	0	0	0	0	0	0	0	0	0	0	0	0	1	1	0	1	0	0	0	0	0
GAL bac scd 2616644823	2616644823	unclassified	unclassified	unclassified	unclassified	unclassified	uncultured bacterium	77133	JGI MDM2-000218CP-D6	Environmental	Aquatic	Sediment	Thermal springs	0	0	2058264	1863	0		1	0	1	1	0	1	3		1	1	0	1	1	1	0	0	0	0	0	1	0	0	0	0	3	0	0	0	0	0
GAL bac scd 2645728156	2645728156	unclassified	unclassified	unclassified	unclassified	unclassified	uncultured bacterium	77133	JGI MDM2-000218CP-M17	Environmental	Aquatic	Sediment	Thermal springs	0	0	210404	224	0		0	0	0	0	0	0	0		0	0	0	0	0	0	0	0	0	0	0	0	0	0	0	0	0	0	0	0	0	0
GAL bac scd 2645728149	2645728149	unclassified	unclassified	unclassified	unclassified	unclassified	uncultured bacterium	77133	JGI MDM2-000218CP-K7	Environmental	Aquatic	Sediment	Thermal springs	0	0	1078302	1153	0		0	0	0	0	0	0	0		2	1	0	0	0	0	0	0	0	0	0	0	0	0	0	0	2	0	0	0	0	0
Gae sae 172 2524614665	2524614665	Bacteroidetes	Flavobacteriia	Flavobacteriales	Flavobacteriaceae	Gaetbulibacter	Gaetbulibacter saemankumensis	1121909	DSM 17032	Environmental	Aquatic	Unclassified	Sediment	0	0	3089149	2746	0		1	0	1	1	1	1	4		2	1	0	1	1	1	0	0	1	0	0	0	0	0	1	0	1	0	0	0	0	0
Gal cap 22 648028028	648028028	Proteobacteria	Betaproteobacteria	Nitrosomonadales	Gallionellaceae	Gallionella	Gallionella capsiferriformans	395494	ES-2	Environmental	Aquatic	Groundwater	Freshwater	0	0	3162471	3006	0		1	0	1	1	1	1	4		1	1	0	1	1	1	0	0	1	0	0	1	1	1	1	0	2	0	0	0	0	0
Gal sp scd 2698536952	2698536952	Proteobacteria	Betaproteobacteria	Nitrosomonadales	Gallionellaceae	Gallionella	Gallionella sp. JGI CrystG Apr3-4-L18	1896240	JGI CrystG Apr3-4-L18	Environmental	Aquatic	Unclassified	Freshwater	389383	-1101354	414522	475	0		0	0	0	0	0	0	0		1	0	0	0	0	0	0	0	0	0	0	0	0	0	0	0	0	0	0	0	0	0
Gal sp und 2698537032	2698537032	Proteobacteria	Betaproteobacteria	Nitrosomonadales	Gallionellaceae	Gallionella	Gallionella sp. JGI CrystG Aug02-3-G14	1896250	JGI CrystG Aug02-3-G14	Environmental	Aquatic	Unclassified	Freshwater	389383	-1101354	480497	588	0		0	0	0	0	0	0	0		0	0	0	0	0	0	0	0	0	0	0	0	0	0	0	0	1	0	0	0	0	0
Gal sp und 2698537095	2698537095	Proteobacteria	Betaproteobacteria	Nitrosomonadales	Gallionellaceae	Gallionella	Gallionella sp. JGI CrystG Aug08-2-I22	1896252	JGI CrystG Aug08-2-I22	Environmental	Aquatic	Unclassified	Freshwater	389383	-1101354	150683	174	0		0	0	0	0	0	0	0		0	0	0	0	0	0	0	0	0	0	0	0	0	0	0	0	0	0	0	0	0	0
Gal sp scd 2698537092	2698537092	Proteobacteria	Betaproteobacteria	Nitrosomonadales	Gallionellaceae	Gallionella	Gallionella sp. JGI CrystG Aug08-3-I5	1896262	JGI CrystG Aug08-3-I5	Environmental	Aquatic	Unclassified	Freshwater	389383	-1101354	370616	424	0		0	0	0	0	1	1	2		0	0	0	0	0	1	0	0	1	0	0	1	1	0	0	0	0	0	0	0	0	0
Gal sp scd 2698537089	2698537089	Proteobacteria	Betaproteobacteria	Nitrosomonadales	Gallionellaceae	Gallionella	Gallionella sp. JGI CrystG Aug08-3-N18	1896259	JGI CrystG Aug08-3-N18	Environmental	Aquatic	Unclassified	Freshwater	389383	-1101354	347880	381	0		0	0	0	0	0	1	1		0	0	0	0	0	1	0	0	0	0	0	0	0	0	0	0	0	0	0	0	0	0
Gal sp und 2698537088	2698537088	Proteobacteria	Betaproteobacteria	Nitrosomonadales	Gallionellaceae	Gallionella	Gallionella sp. JGI CrystG Aug08-3-N18	1896259	JGI CrystG Aug08-3-N18	Environmental	Aquatic	Unclassified	Freshwater	389383	-1101354	576093	663	0		0	0	0	0	0	1	1		0	0	0	0	0	1	0	0	0	0	0	0	0	0	0	0	0	0	0	0	0	0
Gam bac und 2663763573	2663763573	Proteobacteria	Gammaproteobacteria	unclassified	unclassified	unclassified	Gammaproteobacteria bacterium SCGC AC-312_N18	1465445	SCGC AC-312_N18	Environmental	Aquatic	Unclassified	Marine	50	-145	311970	333	0		0	0	0	0	0	0	0		0	0	0	0	0	0	0	0	0	0	0	0	0	0	0	0	0	0	0	0	0	0
Gam bac scd 2731639239	2731639239	Proteobacteria	Gammaproteobacteria	unclassified	unclassified	unclassified	Gammaproteobacteria bacterium SCGC AG-485_C10	2135910	SCGC AG-485_C10	Environmental	Aquatic	Unclassified	Marine	-223933	140318	906070	862	0		0	0	0	0	0	0	0		1	0	1	0	0	0	0	0	0	0	0	0	0	0	0	0	0	0	0	0	0	0
Gem meg 265 2681813556	2681813556	Proteobacteria	Alphaproteobacteria	Rhodobacterales	Rhodobacteraceae	Gemmobacter	Gemmobacter megaterium	1086013	DSM 26375	Environmental	Aquatic	Unclassified	Marine	0	0	4168088	4075	0		0	0	0	0	0	0	0		8	2	1	0	0	0	0	0	0	0	0	0	1	1	1	1	1	0	0	0	0	0
Geo sp Y41 646311930	646311930	Firmicutes	Bacilli	Bacillales	Bacillaceae	Geobacillus	Geobacillus sp. Y412MC61	544556	Y412MC61	Environmental	Aquatic	Unclassified	Thermal springs	44376262	-110690383	3667901	3718	0		1	0	1	1	1	1	4		8	1	0	1	1	1	0	0	1	0	0	0	0	1	1	0	1	0	0	0	0	0
Geo the 229 2829860437	2829860437	Firmicutes	Bacilli	Bacillales	Bacillaceae	Geobacillus	Geobacillus thermodenitrificans	33940	0	Environmental	Aquatic	Unclassified	Sediment	39.93	32.86	3408575	3615	0		1	0	1	1	0	1	3		8	1	0	1	1	1	0	0	0	0	0	0	0	1	1	0	1	0	0	0	0	0
Geo lov SZZ 642555130	642555130	Proteobacteria	Deltaproteobacteria	Desulfuromonadales	Geobacteraceae	Geobacter	Geobacter lovleyi	398767	SZ	Environmental	Aquatic	Lotic	Freshwater	37566535	126977969	3994874	3777	0		2	0	1	1	1	1	4		3	2	0	2	1	1	0	0	1	0	0	1	1	3	1	0	2	0	0	0	0	0
Geo met 155 637000119	637000119	Proteobacteria	Deltaproteobacteria	Desulfuromonadales	Geobacteraceae	Geobacter	Geobacter metallireducens	269799	GS-15	Environmental	Aquatic	Lotic	Freshwater	389863	-770535	4011182	3663	0		0	0	1	1	1	1	3		6	1	1	0	1	1	0	0	1	0	0	1	1	2	1	0	2	0	0	0	0	0
Geo ehr 154 2784746791	2784746791	Proteobacteria	Deltaproteobacteria	Desulfuromonadales	Geobacteraceae	Geothermobacter	Geothermobacter ehrlichii	213224	0	Environmental	Aquatic	Hydrothermal vents	Marine	46	-130	3235950	3042	0		1	0	1	1	1	1	4		2	1	0	1	1	1	0	1	1	0	0	1	1	1	1	0	1	0	0	0	0	0
Gil sp He9 2576861397	2576861397	Bacteroidetes	Flavobacteriia	Flavobacteriales	Flavobacteriaceae	Gillisia	Gillisia sp. Hel_I_29	1249975	Hel_I_29	Environmental	Aquatic	Unclassified	Marine	541841	44446	3959304	3613	0		1	0	1	1	1	1	4		2	2	2	1	1	1	0	0	1	0	0	0	0	2	1	0	2	0	0	0	0	0
Gil sp und 2698536985	2698536985	Bacteroidetes	Flavobacteriia	Flavobacteriales	Flavobacteriaceae	Gillisia	Gillisia sp. JGI CrystG Apr3-4-L8	1896242	JGI CrystG Apr3-4-L8	Environmental	Aquatic	Unclassified	Freshwater	389383	-1101354	303214	393	0		0	0	0	0	0	0	0		0	1	0	0	0	0	0	0	0	0	0	0	0	0	0	0	0	0	0	0	0	0
Glo cit 744 643348533	643348533	Cyanobacteria	unclassified	Chroococcales	Aphanothecaceae	Gloeothece	Gloeothece citriformis	65393	PCC 7424	Environmental	Aquatic	Agricultural field	Freshwater	0	0	6554169	5933	0		1	0	0	0	1	1	3		4	1	0	1	0	1	0	0	1	0	0	0	0	1	1	0	2	0	0	0	0	0
Gor wes 445 2636416072	2636416072	Actinobacteria	Actinomycetia	Corynebacteriales	Gordoniaceae	Gordonia	Gordonia westfalica	158898	DSM 44215	Environmental	Aquatic	Unclassified	Unclassified	0	0	6405003	6586	0		1	0	1	1	1	1	4		10	0	0	1	1	1	0	0	1	0	0	0	2	0	1	0	1	0	0	0	0	0
Gra bac scd 2660238803	2660238803	Candidatus Gracilibacteria	unclassified	unclassified	unclassified	unclassified	Candidatus Gracilibacteria bacterium	2044595	AG-122-A06	Environmental	Aquatic	Groundwater	Freshwater	364252	-1162914	306852	315	0		0	0	0	0	0	0	0		0	0	0	0	0	0	0	0	0	0	0	0	0	0	0	0	0	0	0	0	0	0
Gra bac und 2636415965	2636415965	Candidatus Gracilibacteria	unclassified	unclassified	unclassified	unclassified	Candidatus Gracilibacteria bacterium	2044595	SCGC AD-698-O07	Environmental	Aquatic	Hydrothermal vents	Marine	0	0	1170098	1287	0		0	0	0	0	0	0	0		0	0	0	0	0	0	0	0	0	0	0	0	0	0	0	0	0	0	0	0	0	0
Gra por 237 2524614725	2524614725	Bacteroidetes	Flavobacteriia	Flavobacteriales	Flavobacteriaceae	Gramella	Gramella portivictoriae	1121932	DSM 23547	Environmental	Aquatic	Oceanic	Marine	22.31	114.12	3269398	3045	0		1	0	1	1	1	1	4		2	2	2	1	1	1	0	0	1	0	0	0	0	2	1	0	1	0	0	0	0	0
Gra pec 211 2687453730	2687453730	Acidobacteria	Acidobacteriia	Acidobacteriales	Acidobacteriaceae	Granulicella	Granulicella pectinivorans	474950	DSM 21001	Environmental	Aquatic	Wetlands	Freshwater	56.49	84.98	5275857	4362	0		0	0	0	0	0	0	0		7	1	0	0	0	0	0	0	0	0	0	0	0	1	1	0	2	0	0	0	0	0
Hal pra 228 650377948	650377948	Firmicutes	Clostridia	Halanaerobiales	Halanaerobiaceae	Halanaerobium	Halanaerobium praevalens	572479	GSL, DSM 2228	Environmental	Aquatic	Unclassified	Sediment	41.15	-112.67	2309262	2180	0		0	0	0	0	0	1	1		1	0	0	0	0	1	0	0	0	0	0	0	0	1	1	0	1	0	0	0	0	0
Hal alb 451 2728369474	2728369474	Actinobacteria	Actinomycetia	Jiangellales	Jiangellaceae	Haloactinopolyspora	Haloactinopolyspora alba	648780	DSM 45211	Environmental	Aquatic	Hypersaline	Non-marine Saline and Alkaline	0	0	5535374	5225	0		0	0	0	0	0	0	0		12	1	0	0	0	0	0	0	0	0	0	0	0	2	1	0	4	0	0	0	0	0
Hal alb 457 2724679784	2724679784	Actinobacteria	Actinomycetia	Pseudonocardiales	Pseudonocardiaceae	Haloechinothrix	Haloechinothrix alba	664784	DSM 45207	Environmental	Aquatic	Hypersaline	Non-marine Saline and Alkaline	0	0	4744155	4561	0		1	0	1	1	1	1	4		8	1	0	1	1	1	0	0	1	0	0	0	1	0	1	0	1	0	0	0	0	0
Hal alk 683 2617270909	2617270909	Firmicutes	Bacilli	Bacillales	Bacillaceae	Halolactibacillus	Halolactibacillus alkaliphilus	442899	CGMCC 1.6843	Environmental	Aquatic	Alkaline	Non-marine Saline and Alkaline	42616667	115466667	2871467	2733	0		0	0	0	0	0	0	0		2	1	0	0	0	0	0	0	0	0	0	0	0	1	1	0	1	0	0	0	0	0
Hal sp 748 2503538028	2503538028	Cyanobacteria	unclassified	Chroococcales	Aphanothecaceae	Halothece	Halothece sp. PCC 7418	65093	PCC 7418	Environmental	Aquatic	Lentic	Freshwater	0	0	4179170	3920	0		1	0	0	0	1	1	3		1	1	0	1	0	1	0	0	1	0	0	0	0	1	1	0	2	0	0	0	0	0
Has hal 298 2681812958	2681812958	Proteobacteria	Alphaproteobacteria	Rhodobacterales	Rhodobacteraceae	Hasllibacter	Hasllibacter halocynthiae	595589	DSM 29318	Environmental	Aquatic	Unclassified	Marine	0	0	2784625	2808	0		0	0	0	0	0	0	0		3	2	1	0	0	0	0	0	0	0	0	0	0	1	1	0	1	0	0	0	0	0
Her sp und 2698536950	2698536950	Proteobacteria	Betaproteobacteria	Burkholderiales	Oxalobacteraceae	Herbaspirillum	Herbaspirillum sp. JGI CrystG Apr3-4-D8	1896236	JGI CrystG Apr3-4-D8	Environmental	Aquatic	Unclassified	Freshwater	389383	-1101354	237195	315	0		0	0	0	0	0	0	0		0	0	0	0	0	0	0	0	0	0	0	0	0	0	0	0	0	0	0	0	0	0
Her sp und 2698537015	2698537015	Proteobacteria	Betaproteobacteria	Burkholderiales	Oxalobacteraceae	Herbaspirillum	Herbaspirillum sp. JGI CrystG Apr3-4-F14	1896238	JGI CrystG Apr3-4-F14	Environmental	Aquatic	Unclassified	Freshwater	389383	-1101354	589961	675	0		0	0	0	0	0	0	0		0	0	0	0	0	0	0	0	0	0	0	0	0	0	0	0	0	0	0	0	0	0
Hwa aes 229 2593339276	2593339276	Proteobacteria	Alphaproteobacteria	Rhodobacterales	Rhodobacteraceae	Hwanghaeicola	Hwanghaeicola aestuarii	568105	DSM 22009	Environmental	Aquatic	Unclassified	Sediment	0	0	4545653	4411	0		0	0	0	0	0	0	0		7	2	1	0	0	0	0	0	0	0	0	0	0	1	1	1	1	0	0	0	0	0
Hyd dur 102 2770939569	2770939569	Proteobacteria	Betaproteobacteria	Burkholderiales	Burkholderiaceae	Hydromonas	Hydromonas duriensis	1527608	DSM 102852	Environmental	Aquatic	Unclassified	Freshwater	0	0	2427609	2334	0		1	0	1	1	1	1	4		3	1	1	1	1	1	0	0	1	0	0	0	0	1	1	0	2	0	0	0	0	0
Hyp sp 999 2545824543	2545824543	Proteobacteria	Alphaproteobacteria	Hyphomicrobiales	Hyphomicrobiaceae	Hyphomicrobium	Hyphomicrobium sp. 99	1163419	99	Environmental	Aquatic	Lentic	Freshwater	0	0	4108307	4013	0		2	0	1	1	1	1	4		6	2	1	2	1	1	0	0	1	0	0	0	0	1	1	0	2	0	0	0	0	0
Hyu jej 215 2684622907	2684622907	Bacteroidetes	Flavobacteriia	Flavobacteriales	Flavobacteriaceae	Hyunsoonleella	Hyunsoonleella jejuensis	419940	DSM 21035	Environmental	Aquatic	Unclassified	Marine	33.51	126.52	3480311	3056	0		0	0	0	0	0	0	0		3	1	0	0	0	0	0	0	0	0	0	0	0	0	1	0	1	0	0	0	0	0
Iso pal 434 649633058	649633058	Planctomycetes	Planctomycetia	Isosphaerales	Isosphaeraceae	Isosphaera	Isosphaera pallida	575540	IS1B, ATCC 43644	Environmental	Aquatic	Unclassified	Thermal springs	4486123	-121201442	5529304	3823	0		1	0	1	1	1	1	4		2	1	0	1	1	1	0	0	1	0	0	0	0	3	2	0	7	0	0	0	0	0
Jan cre 264 2844630888	2844630888	Actinobacteria	Actinomycetia	Micrococcales	Intrasporangiaceae	Janibacter	Janibacter cremeus	1285192	0	Environmental	Aquatic	Sediment	Marine	0	0	3307489	3180	0		0	0	0	0	1	0	1		5	1	0	0	0	0	0	0	1	0	0	0	0	0	1	0	1	0	0	0	0	0
Jan sp 355 2739367699	2739367699	Proteobacteria	Betaproteobacteria	Burkholderiales	Oxalobacteraceae	Janthinobacterium	Janthinobacterium sp. 35	2035210	35	Environmental	Aquatic	Lake	Freshwater	0	0	6265899	5597	0		2	0	1	1	1	1	4		4	2	1	2	1	1	0	0	1	0	0	1	0	1	1	0	2	0	0	0	0	0
Jan sp CA1 2886308986	2886308986	Proteobacteria	Betaproteobacteria	Burkholderiales	Oxalobacteraceae	Janthinobacterium	Janthinobacterium sp. CAN_S1	2787725	0	Environmental	Aquatic	Ice	Freshwater	-776167	162983	4870004	4452	0		1	0	1	1	1	1	4		1	2	0	1	1	1	0	0	1	0	0	1	0	1	1	0	1	0	0	0	0	0
Jha the 233 2675903694	2675903694	Proteobacteria	Alphaproteobacteria	Rhodobacterales	Rhodobacteraceae	Jhaorihella	Jhaorihella thermophila	488547	DSM 23413	Environmental	Aquatic	Unclassified	Thermal springs	0	0	3771953	3760	0		0	0	0	0	0	0	0		5	2	1	0	0	0	0	0	0	0	0	0	0	1	1	1	1	0	0	0	0	0
Kin asa 252 2770939493	2770939493	Proteobacteria	Betaproteobacteria	Burkholderiales	Comamonadaceae	Kinneretia	Kinneretia asaccharophila	582607	DSM 25082	Environmental	Aquatic	Unclassified	Freshwater	0	0	4358700	3949	0		1	0	1	1	1	1	4		5	2	0	1	1	1	0	0	1	0	0	1	0	1	1	0	1	0	0	0	0	0
Kus ind 144 2756170352	2756170352	Proteobacteria	Gammaproteobacteria	Oceanospirillales	Halomonadaceae	Kushneria	Kushneria indalinina	184067	DSM 14324	Environmental	Aquatic	Salt crystallizer ponds	Non-marine Saline and Alkaline	36.78	-2.24	3752699	3492	0		1	0	1	1	1	1	4		3	0	2	1	1	1	0	0	1	0	0	1	2	1	1	0	1	0	0	0	0	0
Lac cau 721 2596583623	2596583623	Bacteroidetes	Chitinophagia	Chitinophagales	Chitinophagaceae	Lacibacter	Lacibacter cauensis	510947	CGMCC 1.7271	Environmental	Aquatic	Lake	Freshwater	312371391	1199658679	4946636	4315	0		0	0	0	0	0	0	0		3	1	0	0	0	0	0	0	0	0	0	0	0	0	1	0	1	0	0	0	0	0
Lat bac scd 2264867252	2264867252	Candidatus Latescibacteria	unclassified	unclassified	unclassified	unclassified	Latescibacteria bacterium SCGC AAA252-B13	910048	SCGC AAA252-B13	Environmental	Aquatic	Saline	Non-marine Saline and Alkaline	49682207	-124005217	1759976	1578	0		0	0	0	0	0	0	0		1	0	0	0	0	0	0	0	0	0	0	0	0	0	1	0	1	0	0	0	0	0
Lat bac scd 2264867253	2264867253	Candidatus Latescibacteria	unclassified	unclassified	unclassified	unclassified	Latescibacteria bacterium SCGC AAA252-D10	910049	SCGC AAA252-D10	Environmental	Aquatic	Saline	Non-marine Saline and Alkaline	49682207	-124005217	601658	660	0		0	0	0	0	0	0	0		1	0	0	0	0	0	0	0	0	0	0	0	0	0	0	0	1	0	0	0	0	0
Leg bac scd 2698537123	2698537123	Proteobacteria	Gammaproteobacteria	Legionellales	unclassified	unclassified	Legionellales bacterium JGI CrystG Aug08-2-D11	2035146	JGI CrystG Aug08-2-D11	Environmental	Aquatic	Unclassified	Freshwater	389383	-1101354	325646	337	0		0	0	0	0	0	0	0		0	0	0	0	0	0	0	0	0	0	0	0	0	1	0	0	0	0	0	0	0	0
Lei dae 239 2521172619	2521172619	Proteobacteria	Alphaproteobacteria	Rhodobacterales	Roseobacteraceae	Leisingera	Leisingera daeponensis	999547	DSM 23529	Environmental	Aquatic	Intertidal zone	Marine	31.65	127.1	4642596	4388	0		1	0	1	1	1	1	4		4	2	1	1	1	1	0	0	1	0	0	1	1	1	1	0	1	1	0	0	0	0
Lei met 146 2512564009	2512564009	Proteobacteria	Alphaproteobacteria	Rhodobacterales	Roseobacteraceae	Leisingera	Leisingera methylohalidivorans	999552	MB2, DSM 14336	Environmental	Aquatic	Neritic zone	Marine	38.9	-77.03	4650996	4608	0		1	0	1	1	1	1	4		4	2	1	1	1	1	0	0	1	0	0	1	0	1	1	0	1	1	0	0	0	0
Lep sp 646 2517572073	2517572073	Cyanobacteria	unclassified	Synechococcales	Leptolyngbyaceae	Leptolyngbya	Leptolyngbya sp. PCC 6406	1173264	PCC 6406	Environmental	Aquatic	Unclassified	Freshwater	0	0	5776957	5341	0		1	0	0	0	1	1	3		1	1	0	1	0	1	0	0	1	0	0	0	0	1	1	0	2	0	0	0	0	0
Lep sp C29 2860298897	2860298897	Proteobacteria	Betaproteobacteria	Burkholderiales	unclassified	Leptothrix	Leptothrix sp. C29	2735897	0	Environmental	Aquatic	River	Freshwater	-303426	-568519	4891125	4465	0		1	0	1	1	1	1	4		4	2	3	1	1	1	0	0	1	0	0	1	0	1	1	0	1	0	0	0	0	0
Lew ant 106 2830033918	2830033918	Bacteroidetes	Saprospiria	Saprospirales	Lewinellaceae	Lewinella	Lewinella antarctica	442734	0	Environmental	Aquatic	Unclassified	Marine	0	0	5103060	4066	0		1	0	1	1	1	1	4		4	1	0	1	1	1	0	0	1	0	0	0	0	0	1	0	1	0	0	0	0	0
Lew xyl 296 2734482073	2734482073	Bacteroidetes	Saprospiria	Saprospirales	Lewinellaceae	Lewinella	Lewinella xylanilytica	1514080	DSM 29526	Environmental	Aquatic	Unclassified	Marine	0	0	5375778	4338	0		1	0	1	1	1	1	4		3	1	0	1	1	1	0	0	1	0	0	0	0	0	1	0	1	0	0	0	0	0
Lim soe 296 2728369479	2728369479	Proteobacteria	Alphaproteobacteria	Rhodobacterales	Rhodobacteraceae	Limimaricola	Limimaricola soesokkakensis	1343159	DSM 29956	Environmental	Aquatic	Unclassified	Freshwater	0	0	3830986	3677	0		1	0	1	1	1	1	4		3	2	1	1	1	1	0	0	1	0	0	1	0	1	1	0	1	1	0	0	0	0
Lim thi 132 2795386119	2795386119	Proteobacteria	Betaproteobacteria	Burkholderiales	Burkholderiaceae	Limnobacter	Limnobacter thiooxidans	131080	0	Environmental	Aquatic	Lentic	Freshwater	0	0	3533643	3255	0		1	0	1	1	1	1	4		2	1	0	1	1	1	0	0	1	0	0	2	0	1	1	0	1	0	0	0	0	0
Mag gry und 2663763569	2663763569	Proteobacteria	Alphaproteobacteria	Rhodospirillales	Rhodospirillaceae	Magnetospirillum	Magnetospirillum gryphiswaldense	55518	JGI SC39-F21	Environmental	Aquatic	Unclassified	Unclassified	400132	-790717	851912	939	0		0	0	1	1	0	0	1		1	0	0	0	1	0	0	0	0	0	0	0	0	0	0	0	0	0	0	0	0	0
Mal hal 497 2524614863	2524614863	Firmicutes	Clostridia	Eubacteriales	Clostridiaceae	Maledivibacter	Maledivibacter halophilus	1121317	M1	Environmental	Aquatic	Unclassified	Sediment	382779484	7330225817	5802910	5511	0		0	0	0	0	0	4	1		5	1	0	0	0	4	0	0	0	0	0	0	0	1	1	0	1	0	0	0	0	0
Mam atl 102 2830016464	2830016464	Proteobacteria	Alphaproteobacteria	Rhodobacterales	Rhodobacteraceae	Mameliella	Mameliella alba	561184	0	Environmental	Aquatic	Oceanic	Marine	0	0	5904156	5956	0		0	0	0	0	0	0	0		8	2	1	0	0	0	0	0	0	0	0	0	1	1	1	1	1	0	0	0	0	0
Mar bac scd 2264867246	2264867246	Candidatus Marinimicrobia	unclassified	unclassified	unclassified	unclassified	Marinimicrobia bacterium SCGC AAA076-M08	1007124	SCGC AAA076-M08	Environmental	Aquatic	Oceanic	Marine	43.84	-69.64	392252	440	0		0	0	0	0	0	0	0		1	0	0	0	0	0	0	0	0	0	0	0	0	1	0	0	1	0	0	0	0	0
Mar bac B08 2236347001	2236347001	Candidatus Marinimicrobia	unclassified	unclassified	unclassified	unclassified	Marinimicrobia bacterium SCGC AAA160-B08	1007121	SCGC AAA160-B08	Environmental	Aquatic	Oceanic	Marine	43.84	-69.64	940042	1030	0		0	0	0	0	0	0	0		2	0	0	0	0	0	0	0	0	0	0	0	0	1	1	0	1	0	0	0	0	0
Mar bac scd 2527291527	2527291527	Candidatus Marinimicrobia	unclassified	unclassified	unclassified	unclassified	Marinimicrobia bacterium SCGC AAA160-I06	1007123	SCGC AAA160-I06	Environmental	Aquatic	Oceanic	Marine	43.84	-69.64	1119009	1221	0		0	0	0	0	0	0	0		3	0	0	0	0	0	0	0	0	0	0	0	0	1	1	0	1	0	0	0	0	0
Mar bac scd 2264867232	2264867232	Candidatus Marinimicrobia	unclassified	unclassified	unclassified	unclassified	Marinimicrobia bacterium SCGC AAA257-N23	1047054	SCGC AAA257-N23	Environmental	Aquatic	Saline	Non-marine Saline and Alkaline	38483206	21321511	948616	912	0		0	0	0	0	0	0	0		0	0	0	0	0	0	0	0	0	0	0	0	0	0	1	0	0	0	0	0	0	0
Mar hal 459 2675903148	2675903148	Firmicutes	Bacilli	Bacillales	Thermoactinomycetaceae	Marininema	Marininema halotolerans	1155944	DSM 45789	Environmental	Aquatic	Sediment	Marine	0	0	3568596	3514	0		1	0	1	1	1	1	4		5	0	0	1	1	1	0	0	1	0	0	2	0	1	1	0	1	0	0	0	0	0
Mar hyd 508 2757320410	2757320410	Proteobacteria	Gammaproteobacteria	Alteromonadales	Alteromonadaceae	Marinobacter	Marinobacter hydrocarbonoclasticus	2743	DSM 50418	Environmental	Aquatic	Unclassified	Marine	0	0	3977309	3757	0		1	0	1	1	1	1	4		3	1	1	1	1	1	0	0	1	0	0	1	0	1	1	1	1	0	0	0	0	0
Mar sp und 2693429987	2693429987	Proteobacteria	Zetaproteobacteria	Mariprofundales	Mariprofundaceae	Mariprofundus	Mariprofundus sp. JGI CrystG Aug08-3-F6	1896281	JGI CrystG Aug08-3-F6	Environmental	Aquatic	Unclassified	Freshwater	389383	-1101354	547615	576	0		0	0	0	0	0	0	0		2	0	0	0	0	0	0	0	0	0	0	0	0	0	0	0	1	0	0	0	0	0
Mar sp und 2693429991	2693429991	Proteobacteria	Zetaproteobacteria	Mariprofundales	Mariprofundaceae	Mariprofundus	Mariprofundus sp. JGI CrystG Aug08-3-J9	1896283	JGI CrystG Aug08-3-J9	Environmental	Aquatic	Unclassified	Freshwater	389383	-1101354	520674	586	0		0	0	0	0	0	0	0		1	1	1	0	0	0	0	0	0	0	0	0	0	0	1	0	0	0	0	0	0	0
Mar tra 416 649633065	649633065	Bacteroidetes	Cytophagia	Cytophagales	Marivirgaceae	Marivirga	Marivirga tractuosa	643867	H-43, DSM 4126	Environmental	Aquatic	Intertidal zone	Marine	45992	109199	4516490	3857	0		1	0	1	1	1	1	4		3	1	0	1	1	1	0	0	1	0	0	0	0	0	1	0	1	0	0	0	0	0
Mar geo 292 2728369485	2728369485	Proteobacteria	Alphaproteobacteria	Rhodobacterales	Rhodobacteraceae	Marivita	Marivita geojedonensis	1123756	DSM 29432	Environmental	Aquatic	Unclassified	Marine	0	0	4326589	4330	0		0	0	0	0	0	0	0		3	2	1	0	0	0	0	0	0	0	0	0	0	1	1	0	1	0	0	0	0	0
Mes zea 186 2524023204	2524023204	Bacteroidetes	Flavobacteriia	Flavobacteriales	Flavobacteriaceae	Mesoflavibacter	Mesoflavibacter zeaxanthinifaciens	1122225	DSM 18436	Environmental	Aquatic	Unclassified	Marine	3530038	1394999	2966206	2767	0		0	0	0	0	0	0	0		2	1	0	0	0	0	0	0	0	0	0	0	0	0	1	0	1	0	0	0	0	0
Mes phy 215 2622736520	2622736520	Bacteroidetes	Flavobacteriia	Flavobacteriales	Flavobacteriaceae	Mesonia	Mesonia phycicola	579105	DSM 21425	Environmental	Aquatic	Seaweed	Marine	0	0	3280715	3066	0		1	0	1	1	1	1	4		5	1	0	1	1	1	0	0	1	0	0	0	0	0	1	0	1	0	0	0	0	0
Met sp SM4 2740892603	2740892603	Proteobacteria	Gammaproteobacteria	Thiotrichales	Piscirickettsiaceae	Methylophaga	Methylophaga sp. SM14	1425877	SM14	Environmental	Aquatic	Coastal	Marine	345427907	-768687788	2889964	2875	0		1	0	1	1	1	1	4		1	1	1	1	1	1	0	0	1	0	0	1	1	1	1	0	1	0	0	0	0	0
Met sp SM4 2880941384	2880941384	Proteobacteria	Gammaproteobacteria	Thiotrichales	Piscirickettsiaceae	Methylophaga	Methylophaga sp. SM14	1425877	0	Environmental	Aquatic	Coastal	Marine	345427907	-768687788	2889964	2897	0		1	0	1	1	1	1	4		1	1	1	1	1	1	0	0	1	0	0	1	1	1	1	0	1	0	0	0	0	0
Met sp 11 2517093014	2517093014	Proteobacteria	Betaproteobacteria	Nitrosomonadales	Methylophilaceae	Methylophilus	Methylophilus sp. 1	1112273	1	Environmental	Aquatic	Lentic	Freshwater	0	0	2969148	2840	0		1	0	1	1	1	1	4		2	1	1	1	1	1	0	0	1	0	0	1	1	1	1	0	2	0	0	0	0	0
Met mob JL8 644736388	644736388	Proteobacteria	Betaproteobacteria	Nitrosomonadales	Methylophilaceae	Methylotenera	Methylotenera mobilis	583345	JLW8	Environmental	Aquatic	Lentic	Freshwater	47633	-122256	2547570	2400	0		1	0	1	1	1	1	4		1	1	1	1	1	1	0	0	1	0	0	1	1	1	1	0	1	0	0	0	0	0
Met sp L21 2582581869	2582581869	Proteobacteria	Betaproteobacteria	Nitrosomonadales	Methylophilaceae	Methylotenera	Methylotenera sp. L2L1	1502770	L2L1	Environmental	Aquatic	Lake	Freshwater	47634583	-12226655	2641989	2498	0		1	0	1	1	1	1	4		1	1	1	1	1	1	0	0	1	0	0	1	1	1	1	0	1	0	0	0	0	0
Met dis 153 2517287017	2517287017	Proteobacteria	Betaproteobacteria	Nitrosomonadales	Sterolibacteriaceae	Methyloversatilis	Methyloversatilis discipulorum	1119528	RZ18-153	Environmental	Aquatic	Lake	Freshwater	476290127	-1223833493	4251015	4005	0		1	0	1	1	1	1	4		2	2	0	1	1	1	0	0	1	0	0	2	1	1	1	0	1	0	0	0	0	0
Met dis RZ4 2517093041	2517093041	Proteobacteria	Betaproteobacteria	Nitrosomonadales	Sterolibacteriaceae	Methyloversatilis	Methyloversatilis discipulorum	1119528	RZ94	Environmental	Aquatic	Lake	Freshwater	476290127	-1223833493	4304808	4012	0		1	0	1	1	1	1	4		2	2	0	1	1	1	0	0	1	0	0	2	1	1	1	0	1	0	0	0	0	0
Mic sp B8A 2857644636	2857644636	Actinobacteria	Actinomycetia	Micrococcales	Microbacteriaceae	Microbacterium	Microbacterium sp. B8U3A	2735903	0	Environmental	Aquatic	River	Freshwater	0	0	2988803	2836	0		0	0	0	0	0	0	0		5	0	0	0	0	0	0	0	0	0	0	0	0	0	1	0	1	0	0	0	0	0
Mic bac und 2693429845	2693429845	Candidatus Microgenomates	unclassified	unclassified	unclassified	unclassified	Candidatus Microgenomates bacterium JGI CrystG Apr02-2-F7	2094203	JGI CrystG Apr02-2-F7	Environmental	Aquatic	Unclassified	Freshwater	389383	-1101354	574665	712	0		0	0	0	0	0	0	0		0	0	0	0	0	0	0	0	0	0	0	0	0	0	0	0	0	0	0	0	0	0
Mic bac und 2693429834	2693429834	Candidatus Microgenomates	unclassified	unclassified	unclassified	unclassified	Candidatus Microgenomates bacterium JGI CrystG Apr02-2-J7	2094207	JGI CrystG Apr02-2-J7	Environmental	Aquatic	Unclassified	Freshwater	389383	-1101354	555889	637	0		0	0	0	0	0	0	0		1	0	0	0	0	0	0	0	0	0	0	0	0	0	0	0	0	0	0	0	0	0
Mic bac und 2693429841	2693429841	Candidatus Microgenomates	unclassified	unclassified	unclassified	unclassified	Candidatus Microgenomates bacterium JGI CrystG Apr02-2-K21	2094210	JGI CrystG Apr02-2-K21	Environmental	Aquatic	Unclassified	Freshwater	389383	-1101354	287632	343	0		0	0	0	0	0	0	0		0	0	0	0	0	0	0	0	0	0	0	0	0	0	0	0	0	0	0	0	0	0
Mic bac scd 2698536840	2698536840	Candidatus Microgenomates	unclassified	unclassified	unclassified	unclassified	Candidatus Microgenomates bacterium JGI CrystG Apr02-3-E22	2094216	JGI CrystG Apr02-3-E22	Environmental	Aquatic	Unclassified	Freshwater	389383	-1101354	444577	550	0		0	0	0	0	0	0	0		0	0	0	0	0	0	0	0	0	0	0	0	0	0	0	0	0	0	0	0	0	0
Mic bac scd 2698536851	2698536851	Candidatus Microgenomates	unclassified	unclassified	unclassified	unclassified	Candidatus Microgenomates bacterium JGI CrystG Apr02-3-G14	2094219	JGI CrystG Apr02-3-G14	Environmental	Aquatic	Unclassified	Freshwater	389383	-1101354	271574	318	0		0	0	0	0	0	0	0		2	0	0	0	0	0	0	0	0	0	0	0	0	0	0	0	0	0	0	0	0	0
Mic bac und 2698536850	2698536850	Candidatus Microgenomates	unclassified	unclassified	unclassified	unclassified	Candidatus Microgenomates bacterium JGI CrystG Apr02-3-G14	2094219	JGI CrystG Apr02-3-G14	Environmental	Aquatic	Unclassified	Freshwater	389383	-1101354	364186	423	0		0	0	0	0	0	0	0		2	0	0	0	0	0	0	0	0	0	0	0	0	0	0	0	0	0	0	0	0	0
Mic bac und 2698536834	2698536834	Candidatus Microgenomates	unclassified	unclassified	unclassified	unclassified	Candidatus Microgenomates bacterium JGI CrystG Apr02-3-G15	2094220	JGI CrystG Apr02-3-G15	Environmental	Aquatic	Unclassified	Freshwater	389383	-1101354	623098	718	0		0	0	0	0	0	0	0		0	0	0	0	0	0	0	0	0	0	0	0	0	0	0	0	1	0	0	0	0	0
Mic bac scd 2698536979	2698536979	Candidatus Microgenomates	unclassified	unclassified	unclassified	unclassified	Candidatus Microgenomates bacterium JGI CrystG Apr3-3-D15	2094229	JGI CrystG Apr3-3-D15	Environmental	Aquatic	Unclassified	Freshwater	389383	-1101354	430586	474	0		0	0	0	0	0	0	0		0	0	0	0	0	0	0	0	0	0	0	0	0	0	0	0	0	0	0	0	0	0
Mic bac und 2698536980	2698536980	Candidatus Microgenomates	unclassified	unclassified	unclassified	unclassified	Candidatus Microgenomates bacterium JGI CrystG Apr3-3-E16	2094230	JGI CrystG Apr3-3-E16	Environmental	Aquatic	Unclassified	Freshwater	389383	-1101354	465493	566	0		0	0	0	0	0	0	0		1	0	0	0	0	0	0	0	0	0	0	0	0	0	0	0	1	0	0	0	0	0
Mic bac und 2698537061	2698537061	Candidatus Microgenomates	unclassified	unclassified	unclassified	unclassified	Candidatus Microgenomates bacterium JGI CrystG Apr3-4-D4	2094231	JGI CrystG Apr3-4-D4	Environmental	Aquatic	Unclassified	Freshwater	389383	-1101354	312673	414	0		0	0	0	0	0	0	0		0	0	0	0	0	0	0	0	0	0	0	0	0	0	0	0	0	0	0	0	0	0
Mic bac scd 2264867148	2264867148	Candidatus Microgenomates	unclassified	unclassified	unclassified	Candidatus Microgenomatus	Candidatus Microgenomatus auricola	1047003	SCGC AAA011-E14	Environmental	Aquatic	Groundwater	Freshwater	44354886	-103763954	508619	581	0		0	0	0	0	0	0	0		0	0	0	0	0	0	0	0	0	0	0	0	0	0	0	0	0	0	0	0	0	0
Mic bac scd 2264867156	2264867156	Candidatus Microgenomates	unclassified	unclassified	unclassified	unclassified	Microgenomates bacterium SCGC AAA011-L6	699262	SCGC AAA011-L6	Environmental	Aquatic	Groundwater	Freshwater	44354886	-103763954	946557	1185	0		0	0	0	0	0	0	0		1	0	0	0	0	0	0	0	0	0	0	0	0	0	0	0	0	0	0	0	0	0
Mic bac scd 2264867155	2264867155	Candidatus Microgenomates	unclassified	unclassified	unclassified	unclassified	Microgenomates bacterium SCGC AAA040-P11	699263	SCGC AAA040-P11	Environmental	Aquatic	Oceanic	Marine	98367	-1042917	527430	640	0		0	0	0	0	0	0	0		0	0	0	0	0	0	0	0	0	0	0	0	0	0	0	0	0	0	0	0	0	0
Mic sp CN6 2863091557	2863091557	Actinobacteria	Actinomycetia	Micromonosporales	Micromonosporaceae	Micromonospora	Micromonospora sp. CNZ286	2586993	0	Environmental	Aquatic	Oceanic	Marine	0	0	7178285	6621	0		1	0	2	2	1	1	4		10	1	0	1	2	1	0	0	1	0	0	0	0	0	1	0	3	0	0	0	0	0
Mic sp CN2 2806310404	2806310404	Actinobacteria	Actinomycetia	Micromonosporales	Micromonosporaceae	Micromonospora	Micromonospora sp. CNZ322	2572904	0	Environmental	Aquatic	Oceanic	Marine	0	0	7395196	6828	0		1	0	1	1	1	1	4		8	1	0	1	1	1	0	0	1	0	0	0	0	0	1	0	2	0	0	0	0	0
Mic sp scd 2739367912	2739367912	Actinobacteria	Actinomycetia	Micrococcales	Microbacteriaceae	Microbacterium	unclassified	33882	JGI 01_D18_4000m	Environmental	Aquatic	Oceanic	Marine	226858	1560172	262609	297	0		0	0	0	0	0	0	0		0	0	0	0	0	0	0	0	0	0	0	0	0	0	0	0	0	0	0	0	0	0
Nep ant 226 2681813508	2681813508	Proteobacteria	Gammaproteobacteria	Oceanospirillales	Oceanospirillaceae	Neptunomonas	Neptunomonas antarctica	619304	DSM 22306	Environmental	Aquatic	Sediment	Marine	0	0	4569005	4247	0		1	0	1	1	1	1	4		3	1	2	1	1	1	0	0	1	0	0	1	1	1	1	0	2	0	0	0	0	0
Nit ter 162 2516493030	2516493030	Proteobacteria	Epsilonproteobacteria	Nautiliales	Nitratiruptoraceae	Nitratiruptor	Nitratiruptor tergarcus	1069081	DSM 16512	Environmental	Aquatic	Hydrothermal vents	Marine	2706524	127952772	1929433	2039	0		1	0	1	1	1	1	4		1	1	0	1	1	1	0	0	1	0	0	1	0	1	1	0	1	0	0	0	0	0
Noc mar 188 2831307866	2831307866	Actinobacteria	Actinomycetia	Propionibacteriales	Nocardioidaceae	Nocardioides	Nocardioides marinus	374514	0	Environmental	Aquatic	Unclassified	Marine	0	0	4110100	3903	0		1	0	1	1	0	1	3		5	1	0	1	1	1	0	0	0	0	0	0	0	0	1	0	1	0	0	0	0	0
Non dok 175 2593339282	2593339282	Bacteroidetes	Flavobacteriia	Flavobacteriales	Flavobacteriaceae	Nonlabens	Nonlabens dokdonensis	328515	DSM 17205	Environmental	Aquatic	Unclassified	Marine	0	0	3845825	3490	0		1	0	1	1	1	1	4		2	2	0	1	1	1	0	0	1	0	0	0	0	1	1	0	1	0	0	0	0	0
Nos sp 717 2503707008	2503707008	Cyanobacteria	unclassified	Nostocales	Nostocaceae	Nostoc	Nostoc sp. PCC 7107	317936	PCC 7107	Environmental	Aquatic	Pond	Freshwater	38	-123.01	6329823	5538	0		1	0	0	0	1	1	3		3	1	0	1	0	1	0	0	1	0	0	0	0	1	1	0	2	0	0	0	0	0
Nov ite 129 2519899638	2519899638	Proteobacteria	Alphaproteobacteria	Rhodospirillales	Rhodospirillaceae	Novispirillum	Novispirillum itersonii	1279038	ATCC 12639	Environmental	Aquatic	Pond	Freshwater	0	0	4292502	3903	0		1	0	1	1	0	1	3		3	1	1	1	1	1	0	0	0	0	0	2	1	2	1	0	3	0	0	0	0	0
Oce kri 624 2523231065	2523231065	Proteobacteria	Gammaproteobacteria	Oceanospirillales	Oceanospirillaceae	Oceanobacter	Oceanobacter kriegii	1122615	DSM 6294	Environmental	Aquatic	Unclassified	Marine	0	0	4507818	4035	0		1	0	1	1	1	1	4		7	0	2	1	1	1	0	0	1	0	0	1	0	1	1	0	2	0	0	0	0	0
Oce SAR scd 2739367812	2739367812	Proteobacteria	Gammaproteobacteria	Oceanospirillales	unclassified	unclassified	unclassified	135619	JGI 02_K14	Environmental	Aquatic	Oceanic	Marine	227897	1579194	443379	495	0		0	0	0	0	0	0	0		1	1	0	0	0	0	0	0	0	0	0	0	0	0	0	0	0	0	0	0	0	0
Oce bac scd 2739367933	2739367933	Proteobacteria	Gammaproteobacteria	Oceanospirillales	unclassified	unclassified	Oceanospirillales bacterium JGI 01_M10_750m	2663774	JGI 01_M10_750m	Environmental	Aquatic	Oceanic	Marine	230675	1561525	865657	891	0		1	0	0	0	1	0	2		1	0	1	1	0	0	0	0	1	0	0	1	1	1	0	0	1	0	0	0	0	0
Oce bac und 2663763580	2663763580	Proteobacteria	Gammaproteobacteria	Oceanospirillales	unclassified	unclassified	Oceanospirillales bacterium SCGC AD-308-M23	1449265	SCGC AD-308-M23	Environmental	Aquatic	Unclassified	Marine	57318	200511	779186	895	0		0	0	0	0	0	1	1		1	0	1	0	0	1	0	0	0	0	0	1	0	1	1	0	1	0	0	0	0	0
Oce bac scd 2663763575	2663763575	Proteobacteria	Gammaproteobacteria	Oceanospirillales	unclassified	unclassified	Oceanospirillales bacterium SCGC AD-308-P08	1449266	SCGC AD-308-P08	Environmental	Aquatic	Unclassified	Marine	57318	200511	1056596	1181	0		0	0	1	1	1	0	2		1	1	1	0	1	0	0	0	1	0	0	1	0	0	0	0	0	0	0	0	0	0
Oce mar 626 2523231066	2523231066	Proteobacteria	Gammaproteobacteria	Oceanospirillales	Oceanospirillaceae	Oceanospirillum	Oceanospirillum maris	1122617	DSM 6286	Environmental	Aquatic	Unclassified	Marine	0	0	3712005	3397	0		1	0	1	1	1	1	4		2	1	1	1	1	1	0	0	1	0	0	1	0	1	1	0	1	0	0	0	0	0
Ole mar 243 2681813515	2681813515	Proteobacteria	Gammaproteobacteria	Oceanospirillales	Oceanospirillaceae	Oleibacter	Oleibacter marinus	484498	DSM 24913	Environmental	Aquatic	Unclassified	Marine	0	0	3859465	3535	0		1	0	1	1	1	1	4		3	1	1	1	1	1	0	0	1	0	0	2	1	1	1	0	1	0	0	0	0	0
Oll aqu 244 2593339297	2593339297	Bacteroidetes	Flavobacteriia	Flavobacteriales	Flavobacteriaceae	Olleya	Olleya aquimaris	639310	DSM 24464	Environmental	Aquatic	Unclassified	Marine	0	0	2958257	2714	0		0	0	0	0	0	0	0		2	1	0	0	0	0	0	0	0	0	0	0	0	0	1	0	1	0	0	0	0	0
Omn bac und 2698536974	2698536974	Candidatus Omnitrophica	unclassified	unclassified	unclassified	unclassified	Candidatus Omnitrophica bacterium JGI CrystG Apr3-3-M10	2505910	JGI CrystG Apr3-3-M10	Environmental	Aquatic	Unclassified	Freshwater	389383	-1101354	1058330	1066	0		0	0	0	0	0	0	0		0	0	0	0	0	0	0	0	0	0	0	0	0	0	0	0	2	0	0	0	0	0
Omn bac und 2648501623	2648501623	Candidatus Omnitrophica	unclassified	unclassified	unclassified	unclassified	Candidatus Omnitrophica bacterium JGI MDM2 000217CP-F19	1955672	JGI MDM2 000217CP-F19	Environmental	Aquatic	Drinking water	Freshwater	0	0	100527	122	0		0	0	0	0	0	0	0		0	0	0	0	0	0	0	0	0	0	0	0	0	0	0	0	0	0	0	0	0	0
Omn bac und 2645728147	2645728147	Candidatus Omnitrophica	unclassified	unclassified	unclassified	unclassified	Candidatus Omnitrophica bacterium JGI MDM2 000217CP-I15	1955673	JGI MDM2 000217CP-I15	Environmental	Aquatic	Drinking water	Freshwater	0	0	114695	143	0		0	0	0	0	0	0	0		0	0	0	0	0	0	0	0	0	0	0	0	0	0	0	0	1	0	0	0	0	0
PER bac scd 2264867094	2264867094	Candidatus Gracilibacteria	unclassified	unclassified	unclassified	Candidatus Altimarinus	Candidatus Altimarinus pacificus	1104584	JGI 0000068-E11	Environmental	Aquatic	Oceanic	Marine	98367	-1042917	501814	538	0		0	0	0	0	0	0	0		0	0	0	0	0	0	0	0	0	0	0	0	0	0	0	0	0	0	0	0	0	0
Pac mar 101 2786546136	2786546136	Proteobacteria	Alphaproteobacteria	Rhodobacterales	Rhodobacteraceae	Pacificibacter	Pacificibacter maritimus	762213	0	Environmental	Aquatic	Unclassified	Sediment	0	0	3084248	3019	0		0	0	0	0	0	0	0		5	2	1	0	0	0	0	0	0	0	0	0	0	1	1	2	1	0	0	0	0	0
Pae lau Y40 646311929	646311929	Firmicutes	Bacilli	Bacillales	Paenibacillaceae	Paenibacillus	Paenibacillus sp. Y412MC10	481743	Y412MC10	Environmental	Aquatic	Unclassified	Thermal springs	446100594	-1104388217	7121665	6444	0		0	0	0	0	0	1	1		10	0	0	0	0	1	0	0	0	0	0	0	0	1	1	0	2	0	0	0	0	0
Pae sac 234 2901100504	2901100504	Firmicutes	Bacilli	Bacillales	Paenibacillaceae	Paenibacillus	Paenibacillus sacheonensis	742054	0	Environmental	Aquatic	Intertidal zone	Marine	0	0	7427138	6607	0		0	0	0	0	0	0	0		14	1	0	0	0	0	0	0	0	0	0	0	0	1	1	0	2	0	0	0	0	0
Pae ker 157 2918371629	2918371629	Actinobacteria	Actinomycetia	Micrococcales	Micrococcaceae	Paeniglutamicibacter	Paeniglutamicibacter kerguelensis	254788	0	Environmental	Aquatic	Unclassified	Marine	0	0	4807802	4491	0		1	0	1	1	0	1	3		6	0	0	1	1	1	0	0	0	0	0	0	0	0	1	0	1	0	0	0	0	0
Par sed 260 2724679705	2724679705	Proteobacteria	Alphaproteobacteria	Rhodobacterales	Rhodobacteraceae	Paracoccus	Paracoccus sediminis	1214787	DSM 26170	Environmental	Aquatic	Sediment	Marine	0	0	3645751	3597	0		0	0	0	0	0	0	0		3	3	1	0	0	0	0	0	0	0	0	0	0	1	1	0	2	0	0	0	0	0
Par the YS3 650716039	650716039	Firmicutes	Bacilli	Bacillales	Bacillaceae	Parageobacillus	Parageobacillus thermoglucosidasius	634956	C56-YS93	Environmental	Aquatic	Unclassified	Thermal springs	44603028	-110865194	3993793	4135	0		1	0	1	1	1	1	4		5	1	0	1	1	1	0	0	1	0	0	0	0	1	1	0	2	0	0	0	0	0
Par mar 226 2634166844	2634166844	Actinobacteria	Actinomycetia	Micrococcales	Cellulomonadaceae	Paraoerskovia	Paraoerskovia marina	545619	DSM 22126	Environmental	Aquatic	Seaweed	Marine	0	0	2986843	2746	0		0	0	0	0	0	0	0		4	1	0	0	0	0	0	0	0	0	0	0	0	0	1	0	1	0	0	0	0	0
Par bac und 2693429830	2693429830	unclassified	unclassified	unclassified	unclassified	unclassified	Parcubacteria group bacterium JGI CrystG Apr02-2-C5	2505815	JGI CrystG Apr02-2-C5	Environmental	Aquatic	Unclassified	Freshwater	389383	-1101354	642893	690	0		0	0	0	0	0	0	0		2	0	0	0	0	0	0	0	0	0	0	0	0	1	1	0	0	0	0	0	0	0
Par bac und 2693429831	2693429831	unclassified	unclassified	unclassified	unclassified	unclassified	Parcubacteria group bacterium JGI CrystG Apr02-2-D16	2505816	JGI CrystG Apr02-2-D16	Environmental	Aquatic	Unclassified	Freshwater	389383	-1101354	311693	340	0		0	0	0	0	0	0	0		1	0	0	0	0	0	0	0	0	0	0	0	0	1	0	0	0	0	0	0	0	0
Par bac und 2693429838	2693429838	unclassified	unclassified	unclassified	unclassified	unclassified	Parcubacteria group bacterium JGI CrystG Apr02-2-G4	2505817	JGI CrystG Apr02-2-G4	Environmental	Aquatic	Unclassified	Freshwater	389383	-1101354	485851	544	0		0	0	0	0	0	0	0		1	0	0	0	0	0	0	0	0	0	0	0	0	1	1	0	0	0	0	0	0	0
Par bac und 2698536798	2698536798	unclassified	unclassified	unclassified	unclassified	unclassified	Parcubacteria group bacterium JGI CrystG Apr02-3-B18	2505822	JGI CrystG Apr02-3-B18	Environmental	Aquatic	Unclassified	Freshwater	389383	-1101354	264445	305	0		0	0	0	0	0	0	0		0	0	0	0	0	0	0	0	0	0	0	0	0	0	0	0	0	0	0	0	0	0
Par bac scd 2698536846	2698536846	unclassified	unclassified	unclassified	unclassified	unclassified	Parcubacteria group bacterium JGI CrystG Apr02-3-D22	2505823	JGI CrystG Apr02-3-D22	Environmental	Aquatic	Unclassified	Freshwater	389383	-1101354	249935	295	0		0	0	0	0	0	0	0		1	0	0	0	0	0	0	0	0	0	0	0	0	1	1	0	0	0	0	0	0	0
Par bac und 2698536847	2698536847	unclassified	unclassified	unclassified	unclassified	unclassified	Parcubacteria group bacterium JGI CrystG Apr02-3-J13	2505825	JGI CrystG Apr02-3-J13	Environmental	Aquatic	Unclassified	Freshwater	389383	-1101354	495266	530	0		0	0	0	0	0	0	0		2	0	0	0	0	0	0	0	0	0	0	0	0	1	1	0	0	0	0	0	0	0
Par bac scd 2698537000	2698537000	unclassified	unclassified	unclassified	unclassified	unclassified	Parcubacteria group bacterium JGI CrystG Apr3-1-D11	2505828	JGI CrystG Apr3-1-D11	Environmental	Aquatic	Unclassified	Freshwater	389383	-1101354	251755	263	0		0	0	0	0	0	0	0		1	0	0	0	0	0	0	0	0	0	0	0	0	0	0	0	0	0	0	0	0	0
Par bac und 2698536880	2698536880	unclassified	unclassified	unclassified	unclassified	unclassified	Parcubacteria group bacterium JGI CrystG Apr3-2-C19	2505835	JGI CrystG Apr3-2-C19	Environmental	Aquatic	Unclassified	Freshwater	389383	-1101354	183970	224	0		0	0	0	0	0	0	0		0	0	0	0	0	0	0	0	0	0	0	0	0	0	0	0	0	0	0	0	0	0
Par bac und 2698536877	2698536877	unclassified	unclassified	unclassified	unclassified	unclassified	Parcubacteria group bacterium JGI CrystG Apr3-4-D19	2505841	JGI CrystG Apr3-4-D19	Environmental	Aquatic	Unclassified	Freshwater	389383	-1101354	663796	739	0		0	0	0	0	0	0	0		0	0	0	0	0	0	0	0	0	0	0	0	0	0	0	0	0	0	0	0	0	0
Par bac und 2698537071	2698537071	unclassified	unclassified	unclassified	unclassified	unclassified	Parcubacteria group bacterium JGI CrystG Apr3-4-F13	2505843	JGI CrystG Apr3-4-F13	Environmental	Aquatic	Unclassified	Freshwater	389383	-1101354	342922	391	0		0	0	0	0	0	0	0		0	0	0	0	0	0	0	0	0	0	0	0	0	0	0	0	0	0	0	0	0	0
Par bac und 2734482300	2734482300	Candidatus Parcubacteria	unclassified	unclassified	unclassified	unclassified	Parcubacteria bacterium JGI MDM2 ZSSED05-1-F14	2738712	JGI MDM2 ZSSED05-1-F14	Environmental	Aquatic	Sediment	Freshwater	349956	-986889	697889	750	0		0	0	0	0	0	0	0		0	0	0	0	0	0	0	0	0	0	0	0	0	0	0	0	0	0	0	0	0	0
Par bac scd 2264867137	2264867137	Candidatus Parcubacteria	unclassified	unclassified	unclassified	unclassified	Parcubacteria bacterium SCGC AAA011-A08	1046985	SCGC AAA011-A08	Environmental	Aquatic	Groundwater	Freshwater	44354886	-103763954	388659	439	0		0	0	0	0	0	0	0		0	0	0	0	0	0	0	0	0	0	0	0	0	0	0	0	0	0	0	0	0	0
Par bac scd 2264867136	2264867136	Candidatus Parcubacteria	unclassified	unclassified	unclassified	unclassified	Parcubacteria bacterium SCGC AAA036-E14	1052848	SCGC AAA036-E14	Environmental	Aquatic	Oceanic	Marine	98367	-1042917	530689	559	0		0	0	0	0	0	0	0		0	0	0	0	0	0	0	0	0	0	0	0	0	0	0	0	0	0	0	0	0	0
Par bac scd 2264867092	2264867092	Candidatus Parcubacteria	unclassified	unclassified	unclassified	unclassified	Parcubacteria bacterium SCGC AB-164-E21	1104582	SCGC AB-164-E21	Environmental	Aquatic	Saline	Non-marine Saline and Alkaline	49682207	-124005217	306368	353	0		0	0	0	0	0	0	0		0	0	0	0	0	0	0	0	0	0	0	0	0	0	0	0	0	0	0	0	0	0
Pat bac scd 2698536891	2698536891	unclassified	unclassified	unclassified	unclassified	unclassified	Patescibacteria group bacterium JGI CrystG Apr3-1-B19	2505861	JGI CrystG Apr3-1-B19	Environmental	Aquatic	Unclassified	Freshwater	389383	-1101354	520438	574	0		0	0	0	0	0	0	0		0	0	0	0	0	0	0	0	0	0	0	0	0	0	0	0	0	0	0	0	0	0
Pat bac scd 2698536869	2698536869	unclassified	unclassified	unclassified	unclassified	unclassified	Patescibacteria group bacterium JGI CrystG Apr3-4-M10	2505863	JGI CrystG Apr3-4-M10	Environmental	Aquatic	Unclassified	Freshwater	389383	-1101354	227410	254	0		0	0	0	0	0	0	0		0	1	0	0	0	0	0	0	0	0	0	0	0	0	0	0	1	0	0	0	0	0
Pau tox 168 2770939507	2770939507	Proteobacteria	Betaproteobacteria	Burkholderiales	unclassified	Paucibacter	Paucibacter toxinivorans	270368	DSM 16998	Environmental	Aquatic	Lentic	Freshwater	60.18	24.93	6368575	5716	0		1	0	1	1	1	1	4		10	1	0	1	1	1	0	0	1	0	0	1	0	1	1	0	1	0	0	0	0	0
Pec bra 241 2861266387	2861266387	Firmicutes	Negativicutes	Selenomonadales	Selenomonadaceae	Pectinatus	Pectinatus brassicae	862415	0	Environmental	Aquatic	Unclassified	Unclassified	0	0	2849197	2875	0		0	0	1	1	1	2	3		2	0	0	0	1	2	0	1	1	0	0	1	1	1	1	0	1	0	0	0	0	0
Pel bac scd 2739367917	2739367917	Proteobacteria	Alphaproteobacteria	Pelagibacterales	Pelagibacteraceae	Candidatus Pelagibacter	Candidatus Pelagibacter bacterium JGI 01_D16_4000m	2738586	JGI 01_D16_4000m	Environmental	Aquatic	Oceanic	Marine	226858	1560172	525994	589	0		0	0	0	0	0	0	0		0	0	0	0	0	0	0	0	0	0	0	0	0	0	0	0	0	0	0	0	0	0
Pel bac scd 2739367712	2739367712	Proteobacteria	Alphaproteobacteria	Pelagibacterales	Pelagibacteraceae	Candidatus Pelagibacter	Candidatus Pelagibacter bacterium JGI 01_F7_4000m	2738598	JGI 01_F7_4000m	Environmental	Aquatic	Oceanic	Marine	226858	1560172	540698	593	0		0	0	0	0	0	0	0		1	0	0	0	0	0	0	0	0	0	0	0	0	0	1	0	0	0	0	0	0	0
Pel bac scd 2739367943	2739367943	Proteobacteria	Alphaproteobacteria	Pelagibacterales	Pelagibacteraceae	Candidatus Pelagibacter	Candidatus Pelagibacter bacterium JGI 01_G21_4000m	2738606	JGI 01_G21_4000m	Environmental	Aquatic	Oceanic	Marine	226858	1560172	477711	562	0		0	0	0	0	0	0	0		3	1	1	0	0	0	0	0	0	0	0	0	0	0	0	0	0	0	0	0	0	0
Pel bac scd 2739367708	2739367708	Proteobacteria	Alphaproteobacteria	Pelagibacterales	Pelagibacteraceae	Candidatus Pelagibacter	Candidatus Pelagibacter bacterium JGI 01_I13_4000m	2738621	JGI 01_I13_4000m	Environmental	Aquatic	Oceanic	Marine	226858	1560172	1277249	1390	0		0	0	0	0	0	0	0		2	1	1	0	0	0	0	0	0	0	0	0	0	1	1	0	0	0	0	0	0	0
Pel bac scd 2739367726	2739367726	Proteobacteria	Alphaproteobacteria	Pelagibacterales	Pelagibacteraceae	Candidatus Pelagibacter	Candidatus Pelagibacter bacterium JGI 01_I19_4000m	2738625	JGI 01_I19_4000m	Environmental	Aquatic	Oceanic	Marine	226858	1560172	396257	470	0		0	0	0	0	0	0	0		0	0	0	0	0	0	0	0	0	0	0	0	0	0	0	0	0	0	0	0	0	0
Pel bac scd 2737471712	2737471712	Proteobacteria	Alphaproteobacteria	Pelagibacterales	Pelagibacteraceae	Candidatus Pelagibacter	Candidatus Pelagibacter bacterium JGI 01_K16_4000m	2738651	JGI 01_K16_4000m	Environmental	Aquatic	Oceanic	Marine	226858	1560172	536559	607	0		0	0	0	0	0	0	0		1	0	0	0	0	0	0	0	0	0	0	0	0	0	0	0	0	0	0	0	0	0
Pel bac scd 2747842471	2747842471	Proteobacteria	Alphaproteobacteria	Pelagibacterales	Pelagibacteraceae	Candidatus Pelagibacter	Candidatus Pelagibacter sp. JGI 01_M16	2487368	JGI 01_M16	Environmental	Aquatic	Oceanic	Marine	227519	1580072	305001	321	0		0	0	0	0	0	0	0		1	0	0	0	0	0	0	0	0	0	0	0	0	0	0	0	0	0	0	0	0	0
Pel bac scd 2747842467	2747842467	Proteobacteria	Alphaproteobacteria	Pelagibacterales	Pelagibacteraceae	Candidatus Pelagibacter	Candidatus Pelagibacter sp. JGI 01_M19	2487369	JGI 01_M19	Environmental	Aquatic	Oceanic	Marine	227519	1580072	338304	385	0		0	0	0	0	0	0	0		1	0	0	0	0	0	0	0	0	0	0	0	0	1	0	0	0	0	0	0	0	0
Pel bac scd 2765236060	2765236060	Proteobacteria	Alphaproteobacteria	Pelagibacterales	Pelagibacteraceae	Candidatus Pelagibacter	Candidatus Pelagibacter sp. JGI 02_H17	2487371	JGI 02_H17	Environmental	Aquatic	Oceanic	Marine	227897	1579194	688029	755	0		0	0	0	0	0	0	0		1	1	1	0	0	0	0	0	0	0	0	0	0	1	1	1	0	0	0	0	0	0
Pel bac scd 2724679903	2724679903	Proteobacteria	Alphaproteobacteria	Pelagibacterales	Pelagibacteraceae	Candidatus Pelagibacter	Candidatus Pelagibacter bacterium JGI 02_H21	2738662	JGI 02_H21	Environmental	Aquatic	Oceanic	Marine	227897	1579194	227198	245	0		0	0	0	0	0	0	0		0	0	0	0	0	0	0	0	0	0	0	0	0	0	0	0	0	0	0	0	0	0
Pel bac scd 2739367742	2739367742	Proteobacteria	Alphaproteobacteria	Pelagibacterales	Pelagibacteraceae	Candidatus Pelagibacter	Candidatus Pelagibacter bacterium JGI 02_I15	2738663	JGI 02_I15	Environmental	Aquatic	Oceanic	Marine	227897	1579194	917992	1042	0		1	0	1	1	1	1	4		1	1	0	1	1	1	0	0	1	0	0	1	0	1	1	0	1	0	0	0	0	0
Pel bac scd 2738541259	2738541259	Proteobacteria	Alphaproteobacteria	Pelagibacterales	Pelagibacteraceae	Candidatus Pelagibacter	Candidatus Pelagibacter bacterium JGI 02_I16	2738664	JGI 02_I16	Environmental	Aquatic	Oceanic	Marine	227897	1579194	550034	613	0		0	0	0	0	0	0	0		2	0	0	0	0	0	0	0	0	0	0	0	0	1	0	0	0	0	0	0	0	0
Pel bac scd 2721756045	2721756045	Proteobacteria	Alphaproteobacteria	Pelagibacterales	Pelagibacteraceae	Candidatus Pelagibacter	Candidatus Pelagibacter sp. JGI 02_I9	2487375	JGI 02_I9	Environmental	Aquatic	Oceanic	Marine	227897	1579194	900537	984	0		0	0	0	0	0	0	0		2	1	1	0	0	0	0	0	0	0	0	0	0	1	1	0	0	0	0	0	0	0
Pel bac scd 2739367730	2739367730	Proteobacteria	Alphaproteobacteria	Pelagibacterales	Pelagibacteraceae	Candidatus Pelagibacter	Candidatus Pelagibacter bacterium JGI _01_G17_750m	2738734	JGI _01_G17_750m	Environmental	Aquatic	Oceanic	Marine	230675	1561525	398271	456	0		0	0	0	0	0	0	0		0	0	0	0	0	0	0	0	0	0	0	0	0	1	0	0	0	0	0	0	0	0
Pel var 238 2734482185	2734482185	Proteobacteria	Alphaproteobacteria	Rhodobacterales	Rhodobacteraceae	Pelagimonas	Pelagimonas varians	696760	DSM 23678	Environmental	Aquatic	Unclassified	Marine	0	0	4926685	4847	0		0	0	0	0	0	0	0		5	2	1	0	0	0	0	0	0	0	0	0	0	1	1	1	1	0	0	0	0	0
Per pis 216 2524614877	2524614877	Proteobacteria	Gammaproteobacteria	Pseudomonadales	Moraxellaceae	Perlucidibaca	Perlucidibaca piscinae	1122951	DSM 21586	Environmental	Aquatic	Pond	Freshwater	37451	1266531	2426333	2399	0		1	0	1	1	1	1	4		4	1	2	1	1	1	0	0	1	0	0	1	1	1	1	0	2	0	0	0	0	0
Per sp scd 2734482295	2734482295	Bacteroidetes	Cytophagia	Cytophagales	Persicobacteraceae	Persicobacter	Persicobacter sp. JGI 01_G19_4000m	2664021	JGI 01_G19_4000m	Environmental	Aquatic	Oceanic	Marine	226858	1560172	980249	1025	0		0	0	0	0	0	0	0		5	0	1	0	0	0	0	0	0	0	0	0	0	1	0	0	0	0	0	0	0	0
Phr oli 251 2734482287	2734482287	Proteobacteria	Alphaproteobacteria	unclassified	unclassified	Phreatobacter	Phreatobacter oligotrophus	1122261	DSM 25521	Environmental	Aquatic	Unclassified	Unclassified	0	0	4880542	4690	0		1	0	0	0	0	0	1		11	2	1	1	0	0	0	0	0	0	0	0	0	2	1	0	3	0	0	0	0	0
Phy bac und 2693430069	2693430069	Proteobacteria	Alphaproteobacteria	Hyphomicrobiales	Phyllobacteriaceae	unclassified	Phyllobacteriaceae bacterium JGI CrystG Aug3-3-C4	2035149	JGI CrystG Aug3-3-C4	Environmental	Aquatic	Unclassified	Freshwater	389383	-1101354	499960	614	0		0	0	0	0	0	0	0		0	0	0	0	0	0	0	0	0	0	0	0	0	0	0	0	0	0	0	0	0	0
Pla pir 268 2675903691	2675903691	Planctomycetes	Planctomycetia	Planctomycetales	Planctomycetaceae	Planctomicrobium	Planctomicrobium piriforme	1576369	DSM 26348	Environmental	Aquatic	Unclassified	Sediment	0	0	6317004	5121	0		1	0	1	1	1	1	4		4	2	0	1	1	1	0	0	1	0	0	0	0	4	1	0	7	0	0	0	0	0
Pla bac scd 2740891928	2740891928	Planctomycetes	unclassified	unclassified	unclassified	unclassified	Planctomycetes bacterium SCGC AD-606_B18	2663671	SCGC AD-606_B18	Environmental	Aquatic	Unclassified	Marine	-13.71	-813888	706989	729	0		0	0	0	0	0	0	0		1	0	0	0	0	0	0	0	0	0	0	0	0	0	0	0	0	0	0	0	0	0
Pla bac scd 2740891950	2740891950	Planctomycetes	unclassified	unclassified	unclassified	unclassified	Planctomycetes bacterium SCGC AD-606_N11	2663672	SCGC AD-606_N11	Environmental	Aquatic	Unclassified	Marine	-13.71	-813888	300793	338	0		0	0	0	0	0	0	0		0	0	0	0	0	0	0	0	0	0	0	0	0	0	0	0	0	0	0	0	0	0
Pol sp 66 2919875381	2919875381	Proteobacteria	Betaproteobacteria	Burkholderiales	Comamonadaceae	Polaromonas	Polaromonas sp. CG_23.6	2760709	0	Environmental	Aquatic	Ice	Freshwater	-771167	161667	4511363	4444	0		1	0	1	1	1	1	4		7	1	0	1	1	1	0	0	1	0	0	1	0	1	1	0	2	0	0	0	0	0
Pon muc 102 2734482255	2734482255	Bacteroidetes	Cytophagia	Cytophagales	Hymenobacteraceae	Pontibacter	Pontibacter mucosus	1649266	DSM 100162	Environmental	Aquatic	Unclassified	Sediment	0	0	5231950	4471	0		1	0	1	1	1	1	4		3	1	0	1	1	1	0	0	1	0	0	0	0	0	1	0	2	0	0	0	0	0
Pro mar 196 637000214	637000214	Cyanobacteria	unclassified	Synechococcales	Prochloraceae	Prochlorococcus	Prochlorococcus marinus	59919	CCMP 1986	Environmental	Aquatic	Marginal Sea	Marine	43.2	6866667	1657990	2069	0		1	0	1	1	1	1	4		1	1	0	1	1	1	0	0	1	0	0	1	0	1	1	0	1	0	0	1	0	0
Pse atl T6c 637000216	637000216	Proteobacteria	Gammaproteobacteria	Alteromonadales	Pseudoalteromonadaceae	Pseudoalteromonas	Pseudoalteromonas atlantica	342610	T6c	Environmental	Aquatic	Unclassified	Marine	326852	-1171445	5187005	4405	0		1	0	1	1	1	1	4		7	0	1	1	1	1	0	0	1	0	0	1	1	1	1	0	1	0	0	0	0	0
Pse sp men 2556921022	2556921022	Proteobacteria	Gammaproteobacteria	Alteromonadales	Pseudoalteromonadaceae	Pseudoalteromonas	Pseudoalteromonas sp.	53249	13-15	Environmental	Aquatic	Unclassified	Marine	0	0	4059816	3771	0		1	0	1	1	1	1	4		2	0	1	1	1	1	0	0	1	0	0	1	1	1	1	0	1	0	0	0	0	0
Pse abi 200 2667527211	2667527211	Proteobacteria	Gammaproteobacteria	Pseudomonadales	Pseudomonadaceae	Pseudomonas	Pseudomonas abietaniphila	89065	ATCC 700689	Environmental	Aquatic	Coastal	Marine	0	0	7222451	6712	0		1	0	1	1	1	1	4		9	1	2	1	1	1	0	0	1	0	0	1	1	1	1	0	4	0	0	0	0	0
Pse men B2D 2856510208	2856510208	Proteobacteria	Gammaproteobacteria	Pseudomonadales	Pseudomonadaceae	Pseudomonas	Pseudomonas mendocina	300	0	Environmental	Aquatic	River	Freshwater	0	0	5475000	5206	0		1	0	1	1	1	1	4		9	1	3	1	1	1	0	0	1	0	0	1	1	1	1	0	2	0	0	0	0	0
Pse men ymp 640427131	640427131	Proteobacteria	Gammaproteobacteria	Pseudomonadales	Pseudomonadaceae	Pseudomonas	Pseudomonas mendocina	399739	ymp	Environmental	Aquatic	Unclassified	Sediment	0	0	5072807	4730	0		1	0	1	1	1	1	4		4	1	2	1	1	1	0	0	1	0	0	1	1	1	1	0	1	0	0	0	0	0
Pse sih B1C 2859929724	2859929724	Proteobacteria	Gammaproteobacteria	Pseudomonadales	Pseudomonadaceae	Pseudomonas	Pseudomonas sihuiensis	1274359	0	Environmental	Aquatic	River	Freshwater	0	0	4934017	4686	0		1	0	1	1	1	1	4		5	1	3	1	1	1	0	0	1	0	0	1	1	1	1	0	2	0	0	0	0	0
Pse sp B1D 2859939480	2859939480	Proteobacteria	Gammaproteobacteria	Pseudomonadales	Pseudomonadaceae	Pseudomonas	Pseudomonas sp. B11D7D	2735906	0	Environmental	Aquatic	River	Freshwater	0	0	5387171	5068	0		1	0	1	1	1	1	4		9	1	3	1	1	1	0	0	1	0	0	1	1	1	0	0	3	0	0	0	0	0
Pse sp 205 2857375656	2857375656	Proteobacteria	Gammaproteobacteria	Pseudomonadales	Pseudomonadaceae	Pseudomonas	Pseudomonas sp. YL-MPn5-2015	2723100	0	Environmental	Aquatic	Lake	Freshwater	444111	-1103163	6615360	6182	0		1	0	1	1	1	1	4		7	0	2	1	1	1	0	0	1	0	0	1	1	1	1	0	3	0	0	0	0	0
Pse nan 185 2558309102	2558309102	Proteobacteria	Alphaproteobacteria	Rhodobacterales	Rhodobacteraceae	Pseudooceanicola	Pseudooceanicola nanhaiensis	1122614	DSM 18065	Environmental	Aquatic	Oceanic	Marine	0	0	4659730	4548	0		0	0	0	0	0	0	0		12	2	1	0	0	0	0	0	0	0	0	0	0	1	1	1	1	0	0	0	0	0
Pse fer 588 2524023154	2524023154	Proteobacteria	Alphaproteobacteria	Rhodobacterales	Rhodobacteraceae	Pseudorhodobacter	Pseudorhodobacter ferrugineus	1123027	DSM 5888	Environmental	Aquatic	Unclassified	Marine	0	0	3430274	3480	0		0	0	0	0	0	0	0		4	3	1	0	0	0	0	0	0	0	0	0	0	1	1	0	1	0	0	0	0	0
Pse tai 224 2574179701	2574179701	Proteobacteria	Gammaproteobacteria	Xanthomonadales	Xanthomonadaceae	Pseudoxanthomonas	Pseudoxanthomonas taiwanensis	1123031	DSM 22914	Environmental	Aquatic	Unclassified	Thermal springs	22.76	121.14	3038433	2897	0		1	0	1	1	1	1	4		3	0	2	1	1	1	0	0	1	0	0	1	1	1	1	0	1	0	0	0	0	0
Psy sal 251 2695420935	2695420935	Bacteroidetes	Flavobacteriia	Flavobacteriales	Flavobacteriaceae	Psychroflexus	Psychroflexus salarius	1155689	DSM 25661	Environmental	Aquatic	Salt crystallizer ponds	Non-marine Saline and Alkaline	0	0	2534569	2357	0		1	0	1	1	1	1	4		2	1	0	1	1	1	0	0	1	0	0	0	0	1	1	0	1	0	0	0	0	0
Psy arc 148 2528311092	2528311092	Proteobacteria	Gammaproteobacteria	Alteromonadales	Psychromonadaceae	Psychromonas	Psychromonas arctica	1123036	DSM 14288	Environmental	Aquatic	Unclassified	Marine	7811735	12504558	4745897	4219	0		1	0	1	1	1	1	4		3	0	1	1	1	1	0	0	1	0	0	1	1	1	1	0	1	0	0	0	0	0
Psy had 638 2524614867	2524614867	Proteobacteria	Gammaproteobacteria	Alteromonadales	Psychromonadaceae	Psychromonas	Psychromonas hadalis	1278302	K41G	Environmental	Aquatic	Unclassified	Sediment	0	0	3982195	3774	0		1	0	1	1	1	1	4		2	0	3	1	1	1	0	0	1	0	0	1	1	1	1	0	2	0	0	0	0	0
Pun bac scd 2718218505	2718218505	Proteobacteria	Alphaproteobacteria	unclassified	unclassified	Candidatus Puniceispirillum	Candidatus Puniceispirillum sp. JGI 01_H13	2505787	JGI 01_H13	Environmental	Aquatic	Oceanic	Marine	226617	157977	317982	336	0		0	0	0	0	0	0	0		0	0	0	0	0	0	0	0	0	0	0	0	0	0	0	1	0	0	0	0	0	0
Rao pla 268 2788499846	2788499846	Proteobacteria	Gammaproteobacteria	Enterobacterales	Enterobacteriaceae	Raoultella	Raoultella planticola	575	0	Environmental	Aquatic	Unclassified	Unclassified	0	0	6218995	6134	0		1	0	1	1	2	1	4		6	1	2	1	1	1	0	0	2	0	0	1	1	1	1	2	3	0	0	0	0	0
Rei fae 263 2619619645	2619619645	Bacteroidetes	Cytophagia	Cytophagales	Reichenbachiellaceae	Reichenbachiella	Reichenbachiella faecimaris	692418	DSM 26133	Environmental	Aquatic	Unclassified	Sediment	0	0	4711560	4076	0		2	0	1	1	1	1	4		4	1	3	2	1	1	0	0	1	0	0	0	0	1	1	0	3	0	0	0	0	0
Rho vel 110 2795385478	2795385478	Proteobacteria	Alphaproteobacteria	Rhodobacterales	Rhodobacteraceae	Bieblia	Bieblia veldkampii	1185920	0	Environmental	Aquatic	Pond	Freshwater	0	0	3268293	3243	0		0	0	0	0	0	0	0		2	2	1	0	0	0	0	0	0	0	0	0	0	1	1	0	1	0	0	0	0	0
Rho Ant scd 2731639162	2731639162	Proteobacteria	Alphaproteobacteria	Rhodobacterales	unclassified	unclassified	unclassified	293399	SCGC AG-485_D03	Environmental	Aquatic	Unclassified	Marine	-223933	140318	439330	483	0		0	0	0	0	0	0	0		0	0	0	0	0	0	0	0	0	0	0	0	0	0	0	0	0	0	0	0	0	0
Rho sp und 2698536963	2698536963	Proteobacteria	Betaproteobacteria	Burkholderiales	Comamonadaceae	Rhodoferax	Rhodoferax sp. JGI CrystG Apr3-2-K10	1896235	JGI CrystG Apr3-2-K10	Environmental	Aquatic	Unclassified	Freshwater	389383	-1101354	610824	704	0		0	0	0	0	0	0	0		1	0	0	0	0	0	0	0	0	0	0	0	0	1	0	0	0	0	0	0	0	0
Rho sp scd 2698537084	2698537084	Proteobacteria	Betaproteobacteria	Burkholderiales	Comamonadaceae	Rhodoferax	Rhodoferax sp. JGI CrystG Aug08-2-M17	1896256	JGI CrystG Aug08-2-M17	Environmental	Aquatic	Unclassified	Freshwater	389383	-1101354	465530	489	0		0	0	0	0	0	0	0		0	0	0	0	0	0	0	0	0	0	0	0	0	0	0	0	0	0	0	0	0	0
Rho pal Bi8 637000237	637000237	Proteobacteria	Alphaproteobacteria	Hyphomicrobiales	Bradyrhizobiaceae	Rhodopseudomonas	Rhodopseudomonas palustris	316056	BisB18	Environmental	Aquatic	Sediment	Freshwater	0	0	5513844	5028	0		1	0	1	1	1	1	4		8	3	1	1	1	1	0	0	1	0	0	0	0	2	2	0	3	0	0	0	0	0
Rho pal 11 642555153	642555153	Proteobacteria	Alphaproteobacteria	Hyphomicrobiales	Bradyrhizobiaceae	Rhodopseudomonas	Rhodopseudomonas palustris	395960	TIE-1	Environmental	Aquatic	Wetlands	Freshwater	41526357	-70668322	5744041	5377	0		1	0	1	1	1	1	4		13	3	1	1	1	1	0	0	1	0	0	0	0	2	1	1	3	0	0	0	0	0
Rho bac scd 2739367714	2739367714	Proteobacteria	Alphaproteobacteria	Rhodospirillales	Rhodospirillaceae	unclassified	Rhodospirillaceae bacterium JGI 01_G16_4000m	2663678	JGI 01_G16_4000m	Environmental	Aquatic	Oceanic	Marine	226858	1560172	1425861	1451	0		1	0	1	1	0	1	3		4	0	0	1	1	1	0	0	0	0	0	0	0	1	0	0	1	0	0	0	0	0
Rho bac scd 2739367966	2739367966	Proteobacteria	Alphaproteobacteria	Rhodospirillales	Rhodospirillaceae	unclassified	Rhodospirillaceae bacterium JGI 01_K12_4000m	2663680	JGI 01_K12_4000m	Environmental	Aquatic	Oceanic	Marine	226858	1560172	703348	761	0		0	0	0	0	0	0	0		7	0	0	0	0	0	0	0	0	0	0	0	0	0	0	0	0	0	0	0	0	0
Rho bac scd 2739367922	2739367922	Proteobacteria	Alphaproteobacteria	Rhodospirillales	Rhodospirillaceae	unclassified	Rhodospirillaceae bacterium JGI 01_M16_4000m	2663681	JGI 01_M16_4000m	Environmental	Aquatic	Oceanic	Marine	226858	1560172	1315098	1336	0		0	0	0	0	0	0	0		6	0	0	0	0	0	0	0	0	0	0	0	0	0	0	0	0	0	0	0	0	0
Rho bac scd 2739367751	2739367751	Proteobacteria	Alphaproteobacteria	Rhodospirillales	Rhodospirillaceae	unclassified	Rhodospirillaceae bacterium	1898112	JGI 02_G11	Environmental	Aquatic	Oceanic	Marine	227897	1579194	1158325	1313	0		0	0	0	0	0	0	0		2	2	1	0	0	0	0	0	0	0	0	0	0	0	0	1	0	0	0	0	0	0
Rho sal 212 2795385475	2795385475	Proteobacteria	Alphaproteobacteria	Rhodothalassiales	Rhodothalassiaceae	Rhodothalassium	Rhodothalassium salexigens	1188247	0	Environmental	Aquatic	Unclassified	Marine	0	0	3358756	2933	0		2	0	1	1	1	1	4		2	2	0	2	1	1	0	0	1	0	0	0	0	1	1	0	1	0	0	0	0	0
Rho sal 212 2838098893	2838098893	Proteobacteria	Alphaproteobacteria	Rhodothalassiales	Rhodothalassiaceae	Rhodothalassium	Rhodothalassium salexigens	1188247	0	Environmental	Aquatic	Unclassified	Marine	0	0	3357861	2971	0		2	0	1	1	1	1	4		3	2	0	2	1	1	0	0	1	0	0	0	0	1	1	0	1	0	0	0	0	0
Roi bac und 2657245206	2657245206	Candidatus Roizmanbacteria	unclassified	unclassified	unclassified	unclassified	Candidatus Roizmanbacteria bacterium	2282149	AG-138-M08	Environmental	Aquatic	Groundwater	Freshwater	443561	-1037647	357072	418	0		0	0	0	0	0	0	0		1	0	0	0	0	0	0	0	0	0	0	0	0	0	0	0	0	0	0	0	0	0
Ros dep 113 2770939641	2770939641	Proteobacteria	Betaproteobacteria	Burkholderiales	unclassified	Roseateles	Roseateles depolymerans	76731	DSM 11813	Environmental	Aquatic	Lotic	Freshwater	0	0	5656781	4958	0		1	0	1	1	1	1	4		3	1	3	1	1	1	0	0	1	0	0	1	0	1	1	0	2	0	0	0	0	0
Ros sp scd 2731639170	2731639170	Proteobacteria	Alphaproteobacteria	Rhodobacterales	Roseobacteraceae	Roseobacter	Roseobacter sp. SCGC AG-487_B13	2664047	SCGC AG-487_B13	Environmental	Aquatic	Unclassified	Marine	-36.45	-73	799738	858	0		0	0	0	0	0	0	0		4	0	0	0	0	0	0	0	0	0	0	0	0	0	0	0	0	0	0	0	0	0
Ros lac 199 2574180450	2574180450	Proteobacteria	Alphaproteobacteria	Rhodospirillales	Acetobacteraceae	Roseomonas	Roseomonas lacus	1123061	DSM 19439	Environmental	Aquatic	Unclassified	Sediment	3145429	12003815	6391170	6115	0		1	0	0	0	0	0	1		21	2	1	1	0	0	0	0	0	0	0	0	0	2	1	2	3	0	0	0	0	0
Ros hal 297 2728369466	2728369466	Proteobacteria	Alphaproteobacteria	Rhodobacterales	Roseobacteraceae	Roseovarius	Roseovarius halotolerans	505353	DSM 29507	Environmental	Aquatic	Unclassified	Marine	0	0	3718295	3703	0		0	0	0	0	0	0	0		6	2	1	0	0	0	0	0	0	0	0	0	0	1	1	0	1	0	0	0	0	0
Ros tol 117 2619619026	2619619026	Proteobacteria	Alphaproteobacteria	Rhodobacterales	Roseobacteraceae	Roseovarius	Roseovarius tolerans	74031	DSM 11457	Environmental	Aquatic	Unclassified	Unclassified	0	0	3774967	3764	0		1	0	0	0	0	0	1		3	3	1	1	0	0	0	0	0	0	0	0	0	1	1	0	1	0	0	0	0	0
S2R 29 und 2630969029	2630969029	unclassified	unclassified	unclassified	unclassified	unclassified	uncultured bacterium	77133	JGI MDM2 000223CP-C7	Environmental	Aquatic	Sediment	Thermal springs	0	0	760966	810	0		0	0	0	0	0	0	0		1	0	0	0	0	0	0	0	0	0	0	0	0	0	0	0	0	0	0	0	0	0
S2R 29 und 2616644806	2616644806	unclassified	unclassified	unclassified	unclassified	unclassified	uncultured bacterium	77133	JGI MDM2-000218CP-K4	Environmental	Aquatic	Sediment	Thermal springs	0	0	1683063	1559	0		0	0	0	0	0	0	0		2	0	0	0	0	0	0	0	0	0	0	0	0	1	0	0	0	0	0	0	0	0
S2R 29 scd 2630969018	2630969018	unclassified	unclassified	unclassified	unclassified	unclassified	uncultured bacterium	77133	JGI MDM2-000218CP-N12	Environmental	Aquatic	Sediment	Thermal springs	0	0	357246	351	0		0	0	0	0	0	0	0		0	0	0	0	0	0	0	0	0	0	0	0	0	0	0	0	0	0	0	0	0	0
SAR clu scd 2740891948	2740891948	Proteobacteria	Gammaproteobacteria	unclassified	unclassified	unclassified	uncultured Gammaproteobacteria bacterium	86473	SCGC AG-487_J02	Environmental	Aquatic	Unclassified	Marine	-36.45	-73	476525	522	0		0	0	0	0	0	0	0		3	0	1	0	0	0	0	0	0	0	0	0	0	1	0	0	0	0	0	0	0	0
SAR clu und 2505119048	2505119048	Proteobacteria	Deltaproteobacteria	unclassified	unclassified	unclassified	SAR324 cluster bacterium SCGC AAA001-C10	913329	SCGC AAA001-C10	Environmental	Aquatic	Unclassified	Marine	-12494833	-4998667	2192191	2128	0		0	0	0	0	0	0	0		13	1	0	0	0	0	0	0	0	0	0	0	0	0	0	0	1	0	0	0	0	0
SAR clu scd 2739367706	2739367706	Proteobacteria	Deltaproteobacteria	unclassified	unclassified	unclassified	unclassified	28221	JGI 01_L5_1000m	Environmental	Aquatic	Oceanic	Marine	238525	1567669	216310	223	0		0	0	0	0	0	0	0		0	0	0	0	0	0	0	0	0	0	0	0	0	0	0	0	0	0	0	0	0	0
SAR clu scd 2734482803	2734482803	Proteobacteria	Deltaproteobacteria	unclassified	unclassified	unclassified	uncultured SAR324 cluster bacterium	179114	SCGC AD-606_P02	Environmental	Aquatic	Unclassified	Marine	-13.71	-813888	1042313	963	0		0	0	0	0	0	0	0		3	0	0	0	0	0	0	0	0	0	0	0	0	0	1	0	0	0	0	0	0	0
SAR clu scd 2734482362	2734482362	Proteobacteria	Gammaproteobacteria	unclassified	unclassified	unclassified	uncultured Gammaproteobacteria bacterium	86473	SCGCAG-487_B23	Environmental	Aquatic	Unclassified	Marine	-36.45	-73	1104228	1014	0		0	0	0	0	0	0	0		2	0	0	0	0	0	0	0	0	0	0	0	0	0	1	0	0	0	0	0	0	0
SUP clu scd 2734482831	2734482831	Proteobacteria	Gammaproteobacteria	unclassified	unclassified	unclassified	uncultured Gammaproteobacteria bacterium	86473	SCGC AG-485_M02	Environmental	Aquatic	Unclassified	Marine	-223933	140318	246969	278	0		1	0	0	0	0	0	1		1	0	0	1	0	0	0	0	0	0	0	0	1	0	0	0	0	0	0	0	0	0
SUP clu scd 2734482816	2734482816	Proteobacteria	Gammaproteobacteria	unclassified	unclassified	unclassified	uncultured Gammaproteobacteria bacterium	86473	SCGC AG-487_B09	Environmental	Aquatic	Unclassified	Marine	-36.45	-73	866684	875	0		1	0	1	1	1	1	4		1	1	1	1	1	1	0	0	1	0	0	1	1	1	0	0	1	0	0	0	0	0
SUP clu scd 2734482811	2734482811	Proteobacteria	Gammaproteobacteria	unclassified	unclassified	unclassified	uncultured Gammaproteobacteria bacterium	86473	SCGC AG-487_C21	Environmental	Aquatic	Unclassified	Marine	-36.45	-73	441971	468	0		0	0	0	0	0	0	0		1	1	0	0	0	0	0	0	0	0	0	1	0	0	1	0	0	0	0	0	0	0
SUP clu scd 2734482356	2734482356	Proteobacteria	Gammaproteobacteria	unclassified	unclassified	unclassified	uncultured Gammaproteobacteria bacterium	86473	SCGC AG-487_D19	Environmental	Aquatic	Unclassified	Marine	-36.45	-73	365220	390	0		0	0	0	0	1	0	1		0	0	0	0	0	0	0	0	1	0	0	1	0	1	0	0	1	0	0	0	0	0
SUP clu scd 2731639146	2731639146	Proteobacteria	Gammaproteobacteria	unclassified	unclassified	unclassified	uncultured Gammaproteobacteria bacterium	86473	SCGC AG-487_O15	Environmental	Aquatic	Unclassified	Marine	-36.45	-73	536743	562	0		1	0	0	0	1	0	2		2	0	0	1	0	0	0	0	1	0	0	1	1	0	0	0	0	0	0	0	0	0
Sac mar 450 2508501012	2508501012	Actinobacteria	Actinomycetia	Pseudonocardiales	Pseudonocardiaceae	Saccharomonospora	Saccharomonospora marina	882083	XMU15	Environmental	Aquatic	Oceanic	Marine	24108	117294	5965593	5784	0		1	0	2	2	1	2	4		11	1	0	1	2	2	0	0	1	0	0	0	0	0	1	0	4	0	0	0	0	0
Sac imp 126 2524614672	2524614672	Proteobacteria	Gammaproteobacteria	Oceanospirillales	Saccharospirillaceae	Saccharospirillum	Saccharospirillum impatiens	1123228	DSM 12546	Environmental	Aquatic	Hypersaline	Non-marine Saline and Alkaline	0	0	4745199	4444	0		0	0	0	0	0	1	1		2	0	1	0	0	1	0	0	0	0	0	0	0	1	1	0	1	0	0	0	0	0
Sal mul 131 2781126055	2781126055	Actinobacteria	Actinomycetia	Micrococcales	Beutenbergiaceae	Salana	Salana multivorans	120377	0	Environmental	Aquatic	Lotic	Freshwater	0	0	3892849	3465	0		0	0	0	0	0	0	0		6	1	0	0	0	0	0	0	0	0	0	0	0	0	1	0	1	0	0	0	0	0
Sal fla 174 2599185209	2599185209	Bacteroidetes	Flavobacteriia	Flavobacteriales	Flavobacteriaceae	Salegentibacter	Salegentibacter flavus	287099	DSM 17794	Environmental	Aquatic	Unclassified	Sediment	0	0	3688496	3381	0		0	0	0	0	0	0	0		1	2	0	0	0	0	0	0	0	0	0	0	0	2	1	0	1	0	0	0	0	0
Sal alk 160 2582580728	2582580728	Firmicutes	Bacilli	Bacillales	Staphylococcaceae	Salinicoccus	Salinicoccus alkaliphilus	1123231	DSM 16010	Environmental	Aquatic	Unclassified	Non-marine Saline and Alkaline	0	0	2516660	2593	0		0	0	0	0	0	0	0		6	1	0	0	0	0	0	0	0	0	0	0	0	1	1	0	2	0	0	0	0	0
Sal ros 531 2786546135	2786546135	Firmicutes	Bacilli	Bacillales	Staphylococcaceae	Salinicoccus	Salinicoccus roseus	45670	0	Environmental	Aquatic	Salt crystallizer ponds	Non-marine Saline and Alkaline	0	0	2485369	2561	0		0	0	0	0	0	0	0		4	1	0	0	0	0	0	0	0	0	0	0	0	1	1	0	1	0	0	0	0	0
Sal fla 272 2634166353	2634166353	Proteobacteria	Alphaproteobacteria	Rhodobacterales	Rhodobacteraceae	Salinihabitans	Salinihabitans flavidus	569882	DSM 27842	Environmental	Aquatic	Unclassified	Marine	0	0	4088599	4024	0		0	0	0	0	0	0	0		8	2	1	0	0	0	0	0	0	0	0	0	0	1	1	0	1	0	0	0	0	0
Sal cat 233 2622736500	2622736500	Bacteroidetes	Flavobacteriia	Flavobacteriales	Flavobacteriaceae	Salinimicrobium	Salinimicrobium catena	390640	DSM 23553	Environmental	Aquatic	Unclassified	Sediment	0	0	3263166	3030	0		1	0	1	1	1	1	4		1	2	0	1	1	1	0	0	1	0	0	0	0	1	1	0	1	0	0	0	0	0
Sal are CN7 2515154127	2515154127	Actinobacteria	Actinomycetia	Micromonosporales	Micromonosporaceae	Salinispora	Salinispora arenicola	1137254	CNT857	Environmental	Aquatic	Unclassified	Marine	0	0	5712025	5242	0		2	0	1	1	1	1	4		15	1	0	2	1	1	0	0	1	0	0	0	0	2	1	0	5	0	0	0	0	0
Sal are 449 2814122978	2814122978	Actinobacteria	Actinomycetia	Micromonosporales	Micromonosporaceae	Salinispora	Salinispora arenicola	168697	0	Environmental	Aquatic	Sediment	Marine	0	0	5632046	5095	0		2	0	1	1	1	1	4		15	1	0	2	1	1	0	0	1	0	0	0	0	2	1	0	5	0	0	0	0	0
Sal pac CN4 2517572160	2517572160	Actinobacteria	Actinomycetia	Micromonosporales	Micromonosporaceae	Salinispora	Salinispora pacifica	1169191	CNT584	Environmental	Aquatic	Unclassified	Unclassified	0	0	5217717	4912	0		2	0	1	1	1	1	4		10	1	0	2	1	1	0	0	1	0	0	0	0	0	1	0	3	0	0	0	0	0
Sal pac 454 2517287019	2517287019	Actinobacteria	Actinomycetia	Micromonosporales	Micromonosporaceae	Salinispora	Salinispora pacifica	999543	DSM 45544	Environmental	Aquatic	Unclassified	Unclassified	0	0	5464752	5064	0		2	0	1	1	1	1	4		13	1	0	2	1	1	0	0	1	0	0	0	0	0	1	0	3	0	0	0	0	0
Sal mar 264 2615840707	2615840707	Proteobacteria	Alphaproteobacteria	Rhodobacterales	Roseobacteraceae	Salipiger	Salipiger marinus	555512	DSM 26424	Environmental	Aquatic	Oceanic	Marine	0	0	5611602	5453	0		0	0	0	0	0	1	1		8	3	1	0	0	1	0	0	0	0	0	0	0	1	1	0	1	0	0	0	0	0
Sal pro 278 2693429894	2693429894	Proteobacteria	Alphaproteobacteria	Rhodobacterales	Roseobacteraceae	Salipiger	Salipiger profundus	1229727	DSM 27508	Environmental	Aquatic	Unclassified	Unclassified	0	0	5160570	4963	0		0	0	0	0	0	0	0		7	2	1	0	0	0	0	0	0	0	0	0	0	1	1	2	1	0	0	0	0	0
Sal hal 073 2718217693	2718217693	Firmicutes	Bacilli	Bacillales	Bacillaceae	Salsuginibacillus	Salsuginibacillus halophilus	517424	CGMCC 1.07653	Environmental	Aquatic	Alkaline	Non-marine Saline and Alkaline	42616667	115466667	3019496	3025	0		0	0	0	0	0	1	1		8	1	0	0	0	1	0	0	0	0	0	0	0	1	1	0	1	0	0	0	0	0
San lim 176 2523231034	2523231034	Proteobacteria	Alphaproteobacteria	Sphingomonadales	Sphingosinicellaceae	Sandarakinorhabdus	Sandarakinorhabdus limnophila	1123240	DSM 17366	Environmental	Aquatic	Unclassified	Freshwater	479138	113117	2613739	2586	0		1	0	0	0	0	0	1		4	1	0	1	0	0	0	0	0	0	0	0	0	1	1	0	1	0	0	0	0	0
Sao fla 292 2830092112	2830092112	Bacteroidetes	Flavobacteriia	Flavobacteriales	Flavobacteriaceae	Saonia	Saonia flava	523696	0	Environmental	Aquatic	Unclassified	Marine	0	0	3801316	3436	0		1	0	1	1	1	1	4		4	1	0	1	1	1	0	0	1	0	0	0	0	0	1	0	1	0	0	0	0	0
Sed fla 289 2695420929	2695420929	Bacteroidetes	Cytophagia	Cytophagales	Flammeovirgaceae	Sediminitomix	Sediminitomix flava	379075	DSM 28229	Environmental	Aquatic	Sediment	Marine	0	0	6603976	5157	0		1	0	1	1	1	1	4		5	1	0	1	1	1	0	0	1	0	0	1	0	0	1	0	1	1	0	0	0	0
Sha bac und 2657245183	2657245183	Candidatus Shapirobacteria	unclassified	unclassified	unclassified	unclassified	Candidatus Shapirobacteria bacterium	2053613	AG-122-P15	Environmental	Aquatic	Groundwater	Freshwater	364252	-1162914	987496	1044	0		0	0	0	0	0	0	0		0	0	0	0	0	0	0	0	0	0	0	0	0	0	0	0	0	0	0	0	0	0
She bal OS8 2630968672	2630968672	Proteobacteria	Gammaproteobacteria	Alteromonadales	Shewanellaceae	Shewanella	Shewanella baltica	693973	OS678	Environmental	Aquatic	Unclassified	Marine	0	0	5368767	4782	0		1	0	1	1	1	1	4		4	0	2	1	1	1	0	0	1	0	0	1	1	1	1	0	2	0	0	0	0	0
She hal EB4 641522648	641522648	Proteobacteria	Gammaproteobacteria	Alteromonadales	Shewanellaceae	Shewanella	Shewanella halifaxensis	458817	HAW-EB4	Environmental	Aquatic	Oceanic	Marine	44088769	-62738342	5226917	4462	0		1	0	1	1	1	2	4		7	0	2	1	1	2	0	0	1	0	0	1	1	1	1	0	2	0	0	0	0	0
She sp 77 637000260	637000260	Proteobacteria	Gammaproteobacteria	Alteromonadales	Shewanellaceae	Shewanella	Shewanella sp. MR-7	60481	MR-7	Environmental	Aquatic	Unclassified	Marine	0	0	4799109	4172	0		1	0	1	1	1	1	4		3	0	2	1	1	1	0	0	1	0	0	1	1	1	1	0	2	0	0	0	0	0
Sil len 162 2524614862	2524614862	Proteobacteria	Gammaproteobacteria	Xanthomonadales	Xanthomonadaceae	Silanimonas	Silanimonas lenta	1123253	DSM 16282	Environmental	Aquatic	Unclassified	Thermal springs	0	0	2647044	2455	0		1	0	1	1	1	1	4		3	1	1	1	1	1	0	0	1	0	0	1	1	1	1	0	2	0	0	0	0	0
Sin mel CI5 2510065056	2510065056	Proteobacteria	Alphaproteobacteria	Hyphomicrobiales	Rhizobiaceae	Sinorhizobium	Sinorhizobium meliloti	1041152	CIAM1775	Environmental	Aquatic	Marginal Sea	Marine	46422936	60726814	6712855	6516	0		0	0	0	0	0	0	0		8	2	1	0	0	0	0	0	0	0	0	0	0	2	1	0	3	0	0	0	0	0
Sip aqu 218 2622736636	2622736636	Bacteroidetes	Cytophagia	Cytophagales	Cytophagaceae	Siphonobacter	Siphonobacter aquaeclarae	563176	DSM 21668	Environmental	Aquatic	Unclassified	Unclassified	0	0	6189941	5049	0		0	0	0	0	0	0	0		7	1	0	0	0	0	0	0	0	0	0	0	0	0	1	0	2	0	0	0	0	0
Sph sp B8D 2931042769	2931042769	Proteobacteria	Alphaproteobacteria	Sphingomonadales	Sphingomonadaceae	Sphingobium	unclassified	165695	0	Environmental	Aquatic	River	Freshwater	0	0	3682569	3456	0		2	0	1	1	1	1	4		5	1	0	2	1	1	0	0	1	0	0	1	0	1	1	0	1	0	0	0	0	0
Sph ala RB6 637000271	637000271	Proteobacteria	Alphaproteobacteria	Sphingomonadales	Sphingomonadaceae	Sphingopyxis	Sphingopyxis alaskensis	317655	RB2256	Environmental	Aquatic	Unclassified	Marine	5842198	-149574839	3373713	3265	0		2	0	1	1	1	1	4		3	1	0	2	1	1	0	0	1	0	0	0	0	1	1	0	1	0	0	0	0	0
Sph mic 191 2770939615	2770939615	Proteobacteria	Alphaproteobacteria	Sphingomonadales	Sphingosinicellaceae	Sphingosinicella	Sphingosinicella microcystinivorans	335406	DSM 19791	Environmental	Aquatic	Unclassified	Unclassified	0	0	3963648	3775	0		4	0	1	1	1	1	4		4	1	0	4	1	1	0	0	1	0	0	0	0	1	1	0	1	0	0	0	0	0
Spi alk 454 2849348795	2849348795	Actinobacteria	Actinomycetia	Streptosporangiales	Nocardiopsaceae	Spinactinospora	Spinactinospora alkalitolerans	687207	0	Environmental	Aquatic	Oceanic	Marine	0	0	6684050	6180	0		1	0	1	1	1	1	4		11	1	0	1	1	1	0	0	1	0	0	0	0	0	1	1	1	0	0	0	0	0
Spi the 658 2506381022	2506381022	Spirochaetes	Spirochaetia	Spirochaetales	Spirochaetaceae	Spirochaeta	Spirochaeta thermophila	869211	Z-1203, DSM 6578	Environmental	Aquatic	Unclassified	Thermal springs	48826	154125	2560222	2350	0		1	0	1	1	1	2	4		5	0	0	1	1	2	0	0	1	0	0	1	0	1	2	0	1	1	0	0	0	0
Spi end 260 2622736583	2622736583	Bacteroidetes	Cytophagia	Cytophagales	Cytophagaceae	Spirosoma	Spirosoma endophyticum	662367	DSM 26130	Environmental	Aquatic	Unclassified	Sediment	0	0	8512335	7646	0		1	0	1	1	1	1	4		7	2	0	1	1	1	0	0	1	0	0	0	0	1	1	0	2	0	0	0	0	0
Spo mar 193 2523533546	2523533546	Proteobacteria	Gammaproteobacteria	Cellvibrionales	Spongiibacteraceae	Spongiibacter	Spongiibacter marinus	1122224	DSM 19753	Environmental	Aquatic	Unclassified	Marine	41.36	43497	3435542	3270	0		1	0	1	1	1	1	4		4	0	1	1	1	1	0	0	1	0	0	1	0	1	1	0	1	0	0	0	0	0
Spo mal 500 2622736529	2622736529	Firmicutes	Negativicutes	Selenomonadales	Sporomusaceae	Sporomusa	Sporomusa malonica	1123287	DSM 5090	Environmental	Aquatic	Unclassified	Freshwater	0	0	5191417	5085	0		0	0	1	1	1	4	3		4	0	0	0	1	4	0	1	1	0	0	0	1	1	1	0	2	0	0	0	0	0
Sta pac 259 2795385468	2795385468	Proteobacteria	Alphaproteobacteria	Sphingomonadales	Sphingomonadaceae	Stakelama	Stakelama pacifica	517720	0	Environmental	Aquatic	Unclassified	Unclassified	0	0	3981765	3862	0		2	0	1	1	1	1	4		3	1	0	2	1	1	0	0	1	0	0	0	0	1	1	0	1	0	0	0	0	0
Str ind 577 2675903130	2675903130	Actinobacteria	Actinomycetia	Streptomycetales	Streptomycetaceae	Streptomyces	Streptomyces indicus	417292	CGMCC 4.5727	Environmental	Aquatic	Oceanic	Marine	0	0	8228196	7483	0		1	0	1	1	1	1	4		10	1	0	1	1	1	0	0	1	0	0	0	0	0	1	0	4	0	0	0	0	0
Sub bor 136 2814123445	2814123445	Actinobacteria	Actinomycetia	Micrococcales	Microbacteriaceae	Subtercola	Subtercola boreus	120213	0	Environmental	Aquatic	Groundwater	Freshwater	0	0	4214389	3955	0		0	0	0	0	0	0	0		6	0	0	0	0	0	0	0	0	0	0	0	0	0	1	0	1	0	0	0	0	0
Sul bre 113 2619619004	2619619004	Proteobacteria	Alphaproteobacteria	Rhodobacterales	Roseobacteraceae	Sulfitobacter	Sulfitobacter brevis	74348	DSM 11443	Environmental	Aquatic	Unclassified	Unclassified	0	0	4236215	4226	0		0	0	0	0	0	0	0		5	2	1	0	0	0	0	0	0	0	0	0	0	1	1	1	1	0	0	0	0	0
Sul gut 118 2737471612	2737471612	Proteobacteria	Alphaproteobacteria	Rhodobacterales	Roseobacteraceae	Sulfitobacter	Sulfitobacter guttiformis	74349	DSM 11458	Environmental	Aquatic	Unclassified	Unclassified	0	0	3975823	3935	0		0	0	0	0	0	0	0		8	3	1	0	0	0	0	0	0	0	0	0	0	1	1	0	1	0	0	0	0	0
Sul aut 164 648028058	648028058	Proteobacteria	Epsilonproteobacteria	Campylobacterales	Thiovulaceae	Sulfurimonas	Sulfurimonas autotrophica	563040	OK10, DSM 16294	Environmental	Aquatic	Oceanic	Marine	27.27	127.17	2153198	2220	0		1	0	1	1	1	1	4		1	1	0	1	1	1	0	0	1	0	0	1	0	1	1	0	1	0	0	0	0	0
Sul sed 266 2770939616	2770939616	Proteobacteria	Betaproteobacteria	Nitrosomonadales	Sterolibacteriaceae	Sulfurisoma	Sulfurisoma sediminicola	1381557	DSM 26916	Environmental	Aquatic	Unclassified	Freshwater	0	0	2996515	2911	0		1	0	1	1	1	1	4		2	2	0	1	1	1	0	0	1	0	0	2	1	1	1	0	1	0	0	0	0	0
Syn bac scd 2721756102	2721756102	Cyanobacteria	unclassified	Synechococcales	Synechococcaceae	Synechococcus	Synechococcus sp. JGI 01_K19	2035229	JGI 01_K19	Environmental	Aquatic	Oceanic	Marine	226617	1579772	1140941	1347	0		1	0	1	1	1	0	3		0	1	0	1	1	0	0	0	1	0	0	1	0	0	0	0	1	0	0	1	0	0
Syn bac scd 2765236057	2765236057	Cyanobacteria	unclassified	Synechococcales	Synechococcaceae	Synechococcus	Synechococcus sp. JGI 01_L8	2035235	JGI 01_L8	Environmental	Aquatic	Oceanic	Marine	226617	1579972	379912	460	0		0	0	0	0	0	0	0		0	1	0	0	0	0	0	0	0	0	0	0	0	0	0	0	0	0	0	0	0	0
TM7 bac scd 2698536857	2698536857	Candidatus Saccharibacteria	unclassified	unclassified	unclassified	unclassified	Candidatus Saccharibacteria bacterium JGI CrystG Apr02-2-B14	2505912	JGI CrystG Apr02-2-B14	Environmental	Aquatic	Unclassified	Freshwater	389383	-1101354	344097	368	0		0	0	0	0	0	0	0		0	0	0	0	0	0	0	0	0	0	0	0	0	0	0	0	0	0	0	0	0	0
Ten gal 181 2756170236	2756170236	Bacteroidetes	Flavobacteriia	Flavobacteriales	Flavobacteriaceae	Tenacibaculum	Tenacibaculum gallaicum	561505	DSM 18841	Environmental	Aquatic	Unclassified	Marine	0	0	3423857	3196	0		1	0	1	1	1	1	4		2	1	0	1	1	1	0	0	1	0	0	0	0	0	1	0	1	0	0	0	0	0
Tep fer 232 2784746787	2784746787	Firmicutes	Bacilli	Bacillales	Bacillaceae	Tepidibacillus	Tepidibacillus fermentans	1281767	0	Environmental	Aquatic	Unclassified	Unclassified	0	0	2424111	2528	0		1	1	0	1	1	1	4		4	1	0	1	0	1	0	1	1	0	0	0	0	1	1	0	1	0	0	0	0	0
Tha aga 196 2599185215	2599185215	Proteobacteria	Gammaproteobacteria	Alteromonadales	Colwelliaceae	Thalassotalea	Thalassotalea agarivorans	349064	DSM 19706	Environmental	Aquatic	Unclassified	Unclassified	0	0	3306525	3063	0		1	0	1	1	1	1	4		2	0	1	1	1	1	0	0	1	0	0	1	1	1	1	0	1	0	0	0	0	0
The mar 125 649633101	649633101	Firmicutes	Clostridia	Eubacteriales	Clostridiales Family XVII. Incertae Sedis	Thermaerobacter	Thermaerobacter marianensis	644966	7p75a, DSM 12885	Environmental	Aquatic	Oceanic	Marine	13089	142.41	2844696	2435	0		0	0	0	0	0	0	0		3	1	0	0	0	0	0	0	0	0	0	0	0	1	1	0	1	0	0	0	0	0
The ind 333 2517287027	2517287027	Firmicutes	Clostridia	Thermoanaerobacterales	Thermoanaerobacteraceae	Thermoanaerobacter	Thermoanaerobacter indiensis	1125975	BSB-33	Environmental	Aquatic	Hydrothermal vents	Marine	0	0	2597606	2721	0		0	0	0	0	0	3	1		2	0	0	0	0	3	0	0	0	0	0	0	0	1	1	0	1	0	0	0	0	0
The sid SR4 2509276025	2509276025	Firmicutes	Clostridia	Thermoanaerobacterales	Thermoanaerobacteraceae	Thermoanaerobacter	Thermoanaerobacter siderophilus	880478	SR4	Environmental	Aquatic	Hydrothermal vents	Marine	54095	159427	2540159	2640	0		0	0	0	0	0	2	1		2	0	0	0	0	2	0	0	0	0	0	0	0	1	1	0	1	0	0	0	0	0
The com 218 2574179772	2574179772	Thermodesulfobacteria	Thermodesulfobacteria	Thermodesulfobacteriales	Thermodesulfobacteriaceae	Thermodesulfobacterium	Thermodesulfobacterium commune	289377	DSM 2178	Environmental	Aquatic	Unclassified	Thermal springs	45.77	-111021591	1726993	1768	0		0	0	0	0	0	1	1		1	0	0	0	0	1	0	0	0	0	0	0	0	1	1	0	1	0	0	0	0	0
The hyd 140 2579779159	2579779159	Thermodesulfobacteria	Thermodesulfobacteria	Thermodesulfobacteriales	Thermodesulfobacteriaceae	Thermodesulfobacterium	Thermodesulfobacterium hydrogeniphilum	161156	DSM 14290	Environmental	Aquatic	Hydrothermal vents	Marine	0	0	1687244	1724	0		0	0	0	0	0	0	0		1	0	0	0	0	0	0	0	0	0	0	0	0	1	2	0	1	0	0	0	0	0
The isl 120 2529292556	2529292556	Nitrospirae	Thermodesulfovibrionia	Thermodesulfovibrionales	Thermodesulfovibrionaceae	Thermodesulfovibrio	Thermodesulfovibrio islandicus	1123375	DSM 12570	Environmental	Aquatic	Unclassified	Thermal springs	0	0	2048874	2141	0		0	0	1	1	1	2	3		1	0	0	0	1	2	0	1	1	0	0	1	1	1	1	0	1	0	0	0	0	0
The rub 950 2636415974	2636415974	Bacteroidetes	Cytophagia	Cytophagales	Thermoflexibacteraceae	Thermoflexibacter	Thermoflexibacter ruber	1003	DSM 9560	Environmental	Aquatic	Unclassified	Thermal springs	6427951	-2036138	5504183	4605	0		1	0	1	1	1	1	4		2	1	0	1	1	1	0	0	1	0	0	0	0	0	1	0	1	0	0	0	0	0
The lap 578 2827979017	2827979017	Bacteroidetes	Cytophagia	Cytophagales	Thermonemataceae	Thermonema	Thermonema lapsum	28195	0	Environmental	Aquatic	Unclassified	Thermal springs	0	0	2693118	2441	0		1	0	1	1	1	1	4		2	1	0	1	1	1	0	0	1	0	0	0	0	0	1	0	1	0	0	0	0	0
The atl 157 2585428073	2585428073	Thermotogae	Thermotogae	Thermotogales	Fervidobacteriaceae	Thermosipho	Thermosipho atlanticus	1123380	DSM 15807	Environmental	Aquatic	Hydrothermal vents	Marine	0	0	1635651	1658	0		0	0	0	0	0	2	1		1	0	0	0	0	2	0	0	0	0	0	0	0	1	1	0	1	0	0	0	0	0
The amm 11 649633104	649633104	Aquificae	Aquificae	Desulfurobacteriales	Desulfurobacteriaceae	Thermovibrio	Thermovibrio ammonificans	648996	HB-1	Environmental	Aquatic	Hydrothermal vents	Marine	9833	-104.3	1759526	1888	0		1	0	1	1	1	1	4		1	0	0	1	1	1	0	1	1	0	0	1	1	1	1	0	1	0	0	0	0	0
The gua 151 2756170387	2756170387	Aquificae	Aquificae	Desulfurobacteriales	Desulfurobacteriaceae	Thermovibrio	Thermovibrio guaymasensis	240167	DSM 15521	Environmental	Aquatic	Hydrothermal vents	Marine	0	0	1621718	1745	0		1	0	1	1	1	1	4		1	0	0	1	1	1	0	1	1	0	0	1	1	1	1	0	1	0	0	0	0	0
The ant 122 2522572193	2522572193	Deinococcus-Thermus	Deinococci	Thermales	Thermaceae	Thermus	Thermus antranikianii	1123386	DSM 12462	Environmental	Aquatic	Unclassified	Thermal springs	0	0	2165150	2321	0		0	0	0	0	0	0	0		3	1	0	0	0	0	0	0	0	0	0	0	0	1	1	0	1	0	0	0	0	0
Thi sp und 2698537124	2698537124	Proteobacteria	Gammaproteobacteria	Thiotrichales	Piscirickettsiaceae	Thiomicrospira	Thiomicrospira sp. JGI CrystG Aug08-2-H11	1896267	JGI CrystG Aug08-2-H11	Environmental	Aquatic	Unclassified	Freshwater	389383	-1101354	479614	521	0		0	0	1	1	0	0	1		0	0	0	0	1	0	0	0	0	0	0	0	0	0	0	0	0	0	0	0	0	0
Thi sp scd 2693430038	2693430038	Proteobacteria	Gammaproteobacteria	Thiotrichales	Piscirickettsiaceae	Thiomicrospira	Thiomicrospira sp. JGI CrystG Aug3-3-D13	1896311	JGI CrystG Aug3-3-D13	Environmental	Aquatic	Unclassified	Freshwater	389383	-1101354	339517	374	0		0	0	1	1	0	1	2		0	0	0	0	1	1	0	0	0	0	0	0	0	0	0	0	0	0	0	0	0	0
Thi lac 217 2556921650	2556921650	Proteobacteria	Gammaproteobacteria	Thiotrichales	Thiotrichaceae	Thiothrix	Thiothrix lacustris	1123401	DSM 21227	Environmental	Aquatic	Lentic	Freshwater	0	0	3718676	3643	0		2	0	1	1	1	1	4		3	1	0	2	1	1	0	0	1	0	0	1	1	1	1	0	1	0	0	0	0	0
Thi niv 525 2506520049	2506520049	Proteobacteria	Gammaproteobacteria	Thiotrichales	Thiotrichaceae	Thiothrix	Thiothrix nivea	870187	JP2, DSM 5205	Environmental	Aquatic	Groundwater	Freshwater	25.13	-80.41	4691711	4594	0		1	0	2	2	1	1	4		1	1	0	1	2	1	0	0	1	0	0	1	1	1	1	0	1	0	0	0	0	0
Tib sed 104 2786546139	2786546139	Proteobacteria	Betaproteobacteria	Burkholderiales	Comamonadaceae	Tibeticola	Tibeticola sediminis	1917811	0	Environmental	Aquatic	Unclassified	Thermal springs	0	0	2733067	2607	0		0	0	0	0	0	1	1		3	1	0	0	0	1	0	0	0	0	0	1	0	1	1	0	1	0	0	0	0	0
Tra alk 197 2622736594	2622736594	Proteobacteria	Alphaproteobacteria	Rhodobacterales	Rhodobacteraceae	Tranquillimonas	Tranquillimonas alkanivorans	441119	DSM 19547	Environmental	Aquatic	Unclassified	Marine	0	0	4543020	4525	0		0	0	0	0	0	0	0		6	2	1	0	0	0	0	0	0	0	0	0	1	1	1	0	1	0	0	0	0	0
Tri pal 912 2619618822	2619618822	Firmicutes	Bacilli	Lactobacillales	Carnobacteriaceae	Trichococcus	Trichococcus palustris	140314	DSM 9172	Environmental	Aquatic	Wetlands	Freshwater	0	0	2931143	2758	0		0	0	1	1	1	1	3		5	0	0	0	1	1	0	0	1	0	0	0	0	1	1	0	1	0	0	0	0	0
Tro nap 191 2622736506	2622736506	Proteobacteria	Alphaproteobacteria	Rhodobacterales	Rhodobacteraceae	Tropicibacter	Tropicibacter naphthalenivorans	441103	DSM 19561	Environmental	Aquatic	Unclassified	Marine	0	0	4449490	4267	0		0	0	0	0	0	0	0		4	2	1	0	0	0	0	0	0	0	0	0	1	1	1	0	1	0	0	0	0	0
Tro iso 198 2615840715	2615840715	Proteobacteria	Alphaproteobacteria	Rhodobacterales	Rhodobacteraceae	Tropicimonas	Tropicimonas isoalkanivorans	441112	DSM 19548	Environmental	Aquatic	Unclassified	Marine	0	0	4976641	4862	0		0	0	0	0	0	0	0		7	2	1	0	0	0	0	0	0	0	0	0	0	1	1	1	1	0	0	0	0	0
Tru rad 173 646564586	646564586	Deinococcus-Thermus	Deinococci	Trueperales	Trueperaceae	Truepera	Truepera radiovictrix	649638	RQ-24, DSM 17093	Environmental	Aquatic	Unclassified	Thermal springs	37946	-25.49	3260398	3046	0		0	0	0	0	0	0	0		3	1	0	0	0	0	0	0	0	0	0	0	0	1	1	0	1	0	0	0	0	0
Tur sp scd 2698537110	2698537110	Spirochaetes	Spirochaetia	Leptospirales	Leptospiraceae	Turneriella	Turneriella sp. JGI CrystG Aug08-2-H17	1896675	JGI CrystG Aug08-2-H17	Environmental	Aquatic	Unclassified	Freshwater	389383	-1101354	439957	441	0		0	0	0	0	0	0	0		1	0	0	0	0	0	0	0	0	0	0	0	0	1	0	0	0	0	0	0	0	0
Ulv ant 234 2728369219	2728369219	Bacteroidetes	Flavobacteriia	Flavobacteriales	Flavobacteriaceae	Ulvibacter	Ulvibacter antarcticus	442714	DSM 23424	Environmental	Aquatic	Unclassified	Marine	0	0	3845875	3450	0		0	0	0	0	0	0	0		4	1	3	0	0	0	0	0	0	0	0	0	0	2	1	0	1	0	0	0	0	0
Unc bac scd 2657244905	2657244905	unclassified	unclassified	unclassified	unclassified	unclassified	bacterium	1869227	AG-188-D09	Environmental	Aquatic	Groundwater	Freshwater	0	0	380532	387	0		0	0	0	0	0	0	0		0	0	0	0	0	0	0	0	0	0	0	0	0	0	0	0	0	0	0	0	0	0
Ver bac scd 2739367601	2739367601	Verrucomicrobia	unclassified	unclassified	unclassified	unclassified	Verrucomicrobia bacterium	2026799	LD19 JGI_MCM14ME111	Environmental	Aquatic	Lake	Freshwater	43099	-89405	1221706	1146	0		0	0	0	0	0	0	0		1	1	0	0	0	0	0	0	0	0	0	0	0	0	0	0	0	0	0	0	0	0
Ver bac E21 2236347003	2236347003	Verrucomicrobia	unclassified	unclassified	unclassified	unclassified	Verrucomicrobia bacterium SCGC AAA168-E21	1009422	SCGC AAA168-E21	Environmental	Aquatic	Unclassified	Marine	43.84	-69.64	2377561	2303	0		1	0	1	1	1	1	4		2	1	0	1	1	1	0	0	1	0	0	0	0	0	1	0	1	0	0	0	0	0
Ver bac scd 2737471655	2737471655	Verrucomicrobia	unclassified	unclassified	unclassified	unclassified	Verrucomicrobia bacterium	2026799	verI-A JGI_MCM14ME069	Environmental	Aquatic	Lake	Freshwater	43099	-89405	1439588	1368	0		1	0	1	1	1	1	4		2	0	0	1	1	1	0	0	1	0	0	1	0	0	0	0	1	0	0	0	0	0
Ver bac scd 2737471694	2737471694	Verrucomicrobia	unclassified	unclassified	unclassified	unclassified	Verrucomicrobia bacterium	2026799	verl-B JGI_MCM14ME089	Environmental	Aquatic	Lake	Freshwater	43099	-89405	1579912	1541	0		0	0	1	1	0	0	1		1	0	0	0	1	0	0	0	0	0	0	0	0	0	1	0	2	0	0	0	0	0
Wen mar 102 2695421042	2695421042	Bacteroidetes	Flavobacteriia	Flavobacteriales	Flavobacteriaceae	Wenyingzhuangia	Wenyingzhuangia marina	1195760	DSM 100572	Environmental	Aquatic	Water tank	Freshwater	0	0	3242070	2821	0		0	0	0	0	0	0	0		2	1	0	0	0	0	0	0	0	0	0	0	0	0	1	0	1	0	0	0	0	0
Win sed v22 2739367661	2739367661	Bacteroidetes	Flavobacteriia	Flavobacteriales	Flavobacteriaceae	Winogradskyella	Winogradskyella sediminis	1382466	DSM 28134	Environmental	Aquatic	Unclassified	Marine	0	0	3802488	3399	0		0	0	0	0	0	0	0		3	1	0	0	0	0	0	0	0	0	0	0	0	0	1	0	1	0	0	0	0	0
Woe arc und 2654588189	2654588189	Candidatus Woesebacteria	unclassified	unclassified	unclassified	unclassified	Candidatus Woesebacteria bacterium AG-138-B17	2738465	AG-138-B17	Environmental	Aquatic	Groundwater	Freshwater	443561	-1037647	810908	941	0		0	0	0	0	0	0	0		0	0	0	0	0	0	0	0	0	0	0	0	0	0	0	0	0	0	0	0	0	0
Woe arc scd 2663762707	2663762707	Candidatus Woesebacteria	unclassified	unclassified	unclassified	unclassified	Candidatus Woesebacteria bacterium	2026804	AG-138-N14	Environmental	Aquatic	Groundwater	Freshwater	443561	-1037647	500852	612	0		0	0	0	0	0	0	0		0	0	0	0	0	0	0	0	0	0	0	0	0	0	0	0	0	0	0	0	0	0
Xan bac scd 2739367951	2739367951	Proteobacteria	Gammaproteobacteria	Xanthomonadales	unclassified	unclassified	Xanthomonadales bacterium	2006849	JGI 01_J16_750m	Environmental	Aquatic	Oceanic	Marine	230675	1561525	1134515	1131	0		1	0	1	1	1	1	4		1	1	0	1	1	1	0	0	1	0	0	1	0	0	1	0	1	0	0	0	0	0
Yoo ros 291 2681812930	2681812930	Proteobacteria	Alphaproteobacteria	Rhodobacterales	Rhodobacteraceae	Yoonia	Yoonia rosea	287098	DSM 29591	Environmental	Aquatic	Unclassified	Sediment	0	0	3514278	3592	0		0	0	0	0	0	0	0		3	2	1	0	0	0	0	0	0	0	0	0	0	1	1	0	1	0	0	0	0	0
Zea eno 185 2731639225	2731639225	Bacteroidetes	Flavobacteriia	Flavobacteriales	Flavobacteriaceae	Zeaxanthinibacter	Zeaxanthinibacter enoshimensis	392009	DSM 18435	Environmental	Aquatic	Unclassified	Marine	0	0	3337963	2984	0		1	0	1	1	1	1	4		3	2	0	1	1	1	0	0	1	0	0	0	0	1	1	0	1	0	0	0	0	0
act SCG und 2264265190	2264265190	Actinobacteria	Actinomycetia	unclassified	unclassified	unclassified	actinobacterium SCGC AAA024-D14	932039	SCGC AAA024-D14	Environmental	Aquatic	Unclassified	Freshwater	0	0	778696	892	0		0	0	0	0	0	0	0		0	0	0	0	0	0	0	0	0	0	0	0	0	0	0	0	0	0	0	0	0	0
alp pro und 2236347009	2236347009	Proteobacteria	Alphaproteobacteria	unclassified	unclassified	unclassified	alpha proteobacterium SCGC AAA015-N04	939296	SCGC AAA015-N04	Environmental	Aquatic	Unclassified	Marine	-12.49	-4.99	1741570	1923	0		0	0	0	0	0	0	0		6	2	1	0	0	0	0	0	0	0	0	0	0	0	0	1	1	0	0	0	0	0
alp pro und 2236661008	2236661008	Proteobacteria	Alphaproteobacteria	unclassified	unclassified	unclassified	alpha proteobacterium SCGC AAA028-C07	938639	SCGC AAA028-C07	Environmental	Aquatic	Lentic	Freshwater	43087351	-89452107	846566	974	0		0	0	0	0	0	0	0		1	1	1	0	0	0	0	0	0	0	0	0	0	1	1	0	0	0	0	0	0	0
alp pro und 2236661011	2236661011	Proteobacteria	Alphaproteobacteria	Pelagibacterales	Pelagibacteraceae	unclassified	alpha proteobacterium SCGC AAA240-E13	939306	SCGC AAA240-E13	Environmental	Aquatic	Mesopelagic	Marine	22.75	-158	1401625	1621	0		0	0	0	0	0	0	0		3	1	2	0	0	0	0	0	0	0	0	0	0	2	1	0	0	0	0	0	0	0
gam pro und 2505119052	2505119052	Proteobacteria	Gammaproteobacteria	unclassified	unclassified	unclassified	gamma proteobacterium SCGC AAA001-B15	913324	SCGC AAA001-B15	Environmental	Aquatic	Unclassified	Marine	-12494833	-4998667	786590	831	0		1	0	1	1	0	0	2		1	0	0	1	1	0	0	0	0	0	0	1	1	0	1	0	0	0	0	0	0	0
gam pro und 2505119054	2505119054	Proteobacteria	Gammaproteobacteria	unclassified	unclassified	unclassified	gamma proteobacterium SCGC AAA007-O20	913327	SCGC AAA007-O20	Environmental	Aquatic	Unclassified	Marine	-12494833	-4998667	1040238	1071	0		0	0	0	0	1	1	2		0	0	1	0	0	1	0	0	1	0	0	1	0	0	0	0	1	0	0	0	0	0
gam pro und 2228664052	2228664052	Proteobacteria	Gammaproteobacteria	unclassified	unclassified	unclassified	gamma proteobacterium SCGC AAA076-D02	1007114	SCGC AAA076-D02	Environmental	Aquatic	Unclassified	Marine	43.84	-69.64	1761763	1830	0		1	0	1	1	1	1	4		1	1	1	1	1	1	0	0	1	0	0	1	1	1	1	1	1	0	0	0	0	0
gam pro und 2236347022	2236347022	Proteobacteria	Gammaproteobacteria	unclassified	unclassified	unclassified	gamma proteobacterium SCGC AAA076-F14	1007117	SCGC AAA076-F14	Environmental	Aquatic	Unclassified	Marine	43.84	-69.64	1763976	1828	0		1	0	1	1	1	1	4		2	1	1	1	1	1	0	0	1	0	0	1	1	1	1	2	1	0	0	0	0	0
gam pro und 2228664055	2228664055	Proteobacteria	Gammaproteobacteria	unclassified	unclassified	unclassified	gamma proteobacterium SCGC AAA076-P13	1007119	SCGC AAA076-P13	Environmental	Aquatic	Unclassified	Marine	43.84	-69.64	1311157	1410	0		0	0	0	0	0	0	0		2	1	1	0	0	0	0	0	0	0	0	0	0	1	1	0	0	0	0	0	0	0
unc GXS und 2738541221	2738541221	unclassified	unclassified	unclassified	unclassified	unclassified	unclassified	2323	JGI MDM2 NGM80-2-B11	Environmental	Aquatic	Hot (42-90C)	Thermal springs	-385341	1761723	866982	942	0		0	0	0	0	0	0	0		0	0	0	0	0	0	0	0	0	0	0	0	0	1	0	0	0	0	0	0	0	0
unc bac und 2698537046	2698537046	unclassified	unclassified	unclassified	unclassified	unclassified	bacterium JGI CrystG Aug08-3-I16	2035072	JGI CrystG Aug08-3-I16	Environmental	Aquatic	Unclassified	Freshwater	389383	-1101354	816443	953	0		0	0	0	0	0	0	0		1	0	0	0	0	0	0	0	0	0	0	0	0	0	0	0	0	0	0	0	0	0
unc bac scd 2731639138	2731639138	unclassified	unclassified	unclassified	unclassified	unclassified	uncultured bacterium	77133	SCGC AG-485_M23	Environmental	Aquatic	Unclassified	Marine	-36.45	-73	970316	787	0		0	0	0	0	0	0	0		0	0	0	0	0	0	0	0	0	0	0	0	0	1	0	0	0	0	0	0	0	0
Ace alk 171 2509887034	2509887034	Firmicutes	Clostridia	Eubacteriales	Oscillospiraceae	Acetivibrio	Acetivibrio alkalicellulosi	320502	Z-7026, DSM 17461	Environmental	Aquatic	Alkaline	Non-marine Saline and Alkaline	53998709	112891865	5307226	4473	0		1	0	1	1	1	3	4		2	1	0	1	1	3	0	0	1	0	0	1	1	1	1	0	3	0	0	0	0	0
Ace bac und 2643221452	2643221452	Candidatus Bipolaricaulota	unclassified	unclassified	unclassified	unclassified	Candidatus Acetothermia bacterium JGI MDM2 LHC4sed-1-H19	1955647	JGI MDM2 LHC4sed-1-H19	Environmental	Aquatic	Hot (42-90C)	Thermal springs	376906	-1188442	426710	558	0		0	0	0	0	0	0	0		0	1	0	0	0	0	0	0	0	0	0	0	0	0	0	0	0	0	0	0	0	0
Aci bac scd 2721755879	2721755879	Actinobacteria	Acidimicrobiia	Acidimicrobiales	unclassified	unclassified	Acidimicrobiales bacterium JGI 01_K9	2202859	JGI 01_K9	Environmental	Aquatic	Oceanic	Marine	227519	158008	844347	909	0		0	0	0	0	0	0	0		1	1	0	0	0	0	0	0	0	0	0	0	0	0	1	1	0	0	0	0	0	0
Aci bac scd 2739367676	2739367676	Acidobacteria	Acidobacteriia	Acidobacteriales	unclassified	unclassified	Acidobacteriales bacterium	2282142	JGI 01_D15_4000m	Environmental	Aquatic	Oceanic	Marine	226858	1560172	1751073	1629	0		0	0	0	0	0	0	0		2	1	0	0	0	0	0	0	0	0	0	0	0	1	0	0	1	0	0	0	0	0
Aci bac scd 2721756103	2721756103	Acidobacteria	Acidobacteriia	Acidobacteriales	Acidobacteriaceae	Acidobacterium	Acidobacterium sp. JGI 01_L10	2505759	JGI 01_L10	Environmental	Aquatic	Oceanic	Marine	227519	1580075	1465108	1263	0		0	0	0	0	0	1	1		4	1	0	0	0	1	0	0	0	0	0	0	0	1	1	0	1	0	0	0	0	0
Aci sp 599 2724679751	2724679751	Proteobacteria	Betaproteobacteria	Burkholderiales	Comamonadaceae	Acidovorax	Acidovorax sp. 59	2035204	59	Environmental	Aquatic	Lake	Freshwater	0	0	5044351	4644	0		1	0	1	1	1	1	4		4	1	1	1	1	1	0	0	1	0	0	1	0	1	1	0	2	0	0	0	0	0
Aci sp 933 2757320376	2757320376	Proteobacteria	Betaproteobacteria	Burkholderiales	Comamonadaceae	Acidovorax	Acidovorax sp. 93	2135632	93	Environmental	Aquatic	Lake	Freshwater	0	0	5415492	5001	0		2	0	2	2	2	1	4		5	1	1	2	2	1	0	0	2	0	0	1	0	1	1	0	2	0	0	0	0	0
Aci sp 944 2757320408	2757320408	Proteobacteria	Betaproteobacteria	Burkholderiales	Comamonadaceae	Acidovorax	Acidovorax sp. 94	2135633	94	Environmental	Aquatic	Lake	Freshwater	0	0	5509787	5102	0		1	0	1	1	1	1	4		4	1	1	1	1	1	0	0	1	0	0	1	0	1	1	0	2	0	0	0	0	0
Aci cal B1D 2889197222	2889197222	Proteobacteria	Gammaproteobacteria	Pseudomonadales	Moraxellaceae	Acinetobacter	Acinetobacter calcoaceticus	471	0	Environmental	Aquatic	River	Freshwater	0	0	3813034	3620	0		1	0	1	1	1	1	4		4	1	1	1	1	1	0	0	1	0	0	1	1	1	1	0	0	0	0	0	0	0
Act nap 100 2830026743	2830026743	Proteobacteria	Alphaproteobacteria	Rhodobacterales	Rhodobacteraceae	Actibacterium	Actibacterium naphthalenivorans	1614693	0	Environmental	Aquatic	Unclassified	Sediment	0	0	4098108	4096	0		0	0	0	0	0	0	0		4	3	1	0	0	0	0	0	0	0	0	0	0	1	1	0	1	0	0	0	0	0
Act bac scd 2739367633	2739367633	Actinobacteria	Actinomycetia	unclassified	unclassified	unclassified	Actinobacteria bacterium acI-B JGI_MCM14ME025	2663541	acI-B JGI_MCM14ME025	Environmental	Aquatic	Lake	Freshwater	43099	-89405	212970	248	0		0	0	0	0	0	0	0		0	0	0	0	0	0	0	0	0	0	0	0	0	0	0	0	0	0	0	0	0	0
Act bac scd 2739367614	2739367614	Actinobacteria	Actinomycetia	unclassified	unclassified	unclassified	Actinobacteria bacterium	1883427	acI-B JGI_MCM14TBH061	Environmental	Aquatic	Lake	Freshwater	46041	-89686	715974	778	0		0	0	0	0	0	0	0		3	1	0	0	0	0	0	0	0	0	0	0	0	0	1	0	1	0	0	0	0	0
Act bac scd 2737471698	2737471698	Actinobacteria	Actinomycetia	unclassified	unclassified	unclassified	Actinobacteria bacterium acI-C JGI_MCM14ME008	2663546	acI-C JGI_MCM14ME008	Environmental	Aquatic	Lake	Freshwater	43099	-89405	211659	225	0		0	0	0	0	0	0	0		2	0	0	0	0	0	0	0	0	0	0	0	0	0	0	0	0	0	0	0	0	0
Act bac scd 2737471663	2737471663	Actinobacteria	Actinomycetia	unclassified	unclassified	unclassified	Actinobacteria bacterium acIV-B JGI_MCM14ME129	2663554	acIV-B JGI_MCM14ME129	Environmental	Aquatic	Lake	Freshwater	43099	-89405	336465	392	0		0	0	0	0	0	0	0		1	1	0	0	0	0	0	0	0	0	0	0	0	0	0	0	0	0	0	0	0	0
Act bac scd 2739367555	2739367555	Actinobacteria	Actinomycetia	unclassified	unclassified	unclassified	Actinobacteria bacterium acSTL-A JGI_MCM14ME264	2663558	acSTL-A JGI_MCM14ME264	Environmental	Aquatic	Lake	Freshwater	43099	-89405	207071	215	0		0	0	0	0	0	0	0		1	1	0	0	0	0	0	0	0	0	0	0	0	0	0	0	0	0	0	0	0	0
Aeq vis 269 2622736533	2622736533	Bacteroidetes	Flavobacteriia	Flavobacteriales	Flavobacteriaceae	Aequorivita	Aequorivita viscosa	797419	DSM 26349	Environmental	Aquatic	Unclassified	Marine	0	0	3526892	3138	0		0	0	0	0	0	0	0		3	1	2	0	0	0	0	0	0	0	0	0	0	2	1	0	1	0	0	0	0	0
Aes kwa 219 2523533600	2523533600	Actinobacteria	Actinomycetia	Propionibacteriales	Propionibacteriaceae	Aestuariimicrobium	Aestuariimicrobium kwangyangense	1120954	DSM 21549	Environmental	Aquatic	Oceanic	Marine	0	0	2990149	2692	0		0	0	0	0	0	1	1		4	1	0	0	0	1	0	0	0	0	0	0	0	0	1	0	1	0	0	0	0	0
Afi mas 178 2861716478	2861716478	Proteobacteria	Alphaproteobacteria	Hyphomicrobiales	Bradyrhizobiaceae	Afipia	Afipia massiliensis	211460	0	Environmental	Aquatic	Drinking water	Freshwater	0	0	5326151	5367	0		1	0	1	1	1	1	4		7	2	1	1	1	1	0	0	1	0	0	0	0	2	1	0	4	0	0	0	0	0
Alg alk 223 2595698204	2595698204	Bacteroidetes	Cytophagia	Cytophagales	Cyclobacteriaceae	Algoriphagus	Algoriphagus alkaliphilus	279824	DSM 22703	Environmental	Aquatic	Unclassified	Unclassified	0	0	4853787	4400	0		0	0	0	0	0	0	0		2	1	0	0	0	0	0	0	0	0	0	0	0	0	1	0	1	0	0	0	0	0
Ali aci 446 644736325	644736325	Firmicutes	Bacilli	Bacillales	Alicyclobacillaceae	Alicyclobacillus	Alicyclobacillus acidocaldarius	521098	104-IA, DSM 446	Environmental	Aquatic	Unclassified	Thermal springs	44376	-110.69	3205686	3235	0		1	0	1	1	1	1	4		6	1	0	1	1	1	0	0	1	0	0	0	0	1	1	0	2	0	0	0	0	0
Alk ore Ohs 641228475	641228475	Firmicutes	Clostridia	Eubacteriales	Clostridiaceae	Alkaliphilus	Alkaliphilus oremlandii	350688	OhILAs	Environmental	Aquatic	Lotic	Freshwater	0	0	3123558	2951	0		0	0	0	0	0	2	1		4	0	0	0	0	2	0	0	0	0	0	0	0	1	1	0	1	0	0	0	0	0
Ami bac und 2747842532	2747842532	Candidatus Aminicenantes	unclassified	unclassified	unclassified	unclassified	Candidatus Aminicenantes bacterium	2052149	JGI MDM2 LBsed72-2-K16	Environmental	Aquatic	Lake	Freshwater	537598	1079791	480520	549	0		0	0	0	0	0	0	0		0	0	0	0	0	0	0	0	0	0	0	0	0	0	0	0	0	0	0	0	0	0
Ami bac scd 2264867174	2264867174	Candidatus Aminicenantes	unclassified	unclassified	unclassified	unclassified	Aminicenantes bacterium SCGC AAA252-B17	1047014	SCGC AAA252-B17	Environmental	Aquatic	Saline	Non-marine Saline and Alkaline	49682207	-124005217	965122	933	0		0	0	0	0	0	0	0		1	0	0	0	0	0	0	0	0	0	0	0	0	0	1	0	1	0	0	0	0	0
Ami bac scd 2264867177	2264867177	Candidatus Aminicenantes	unclassified	unclassified	unclassified	unclassified	Aminicenantes bacterium SCGC AAA252-D18	1047017	SCGC AAA252-D18	Environmental	Aquatic	Saline	Non-marine Saline and Alkaline	49682207	-124005217	1408933	1414	0		0	0	0	0	0	0	0		1	0	0	0	0	0	0	0	0	0	0	0	0	1	1	0	0	0	0	0	0	0
Ami bac scd 2264867180	2264867180	Candidatus Aminicenantes	unclassified	unclassified	unclassified	unclassified	Aminicenantes bacterium SCGC AAA252-G05	910041	SCGC AAA252-G05	Environmental	Aquatic	Saline	Non-marine Saline and Alkaline	49682207	-124005217	1132687	1120	0		0	0	0	0	0	0	0		2	0	0	0	0	0	0	0	0	0	0	0	0	1	0	0	0	0	0	0	0	0
Ami bac scd 2264867186	2264867186	Candidatus Aminicenantes	unclassified	unclassified	unclassified	unclassified	Aminicenantes bacterium SCGC AAA252-J21	1047025	SCGC AAA252-J21	Environmental	Aquatic	Saline	Non-marine Saline and Alkaline	49682207	-124005217	1361089	1297	0		0	0	0	0	0	0	0		2	0	0	0	0	0	0	0	0	0	0	0	0	1	1	0	1	0	0	0	0	0
Ami bac scd 2264867188	2264867188	Candidatus Aminicenantes	unclassified	unclassified	unclassified	unclassified	Aminicenantes bacterium SCGC AAA252-K07	1047026	SCGC AAA252-K07	Environmental	Aquatic	Saline	Non-marine Saline and Alkaline	49682207	-124005217	1830549	1711	0		0	0	0	0	0	0	0		1	0	0	0	0	0	0	0	0	0	0	0	0	1	0	0	0	0	0	0	0	0
Ami bac scd 2264867193	2264867193	Candidatus Aminicenantes	unclassified	unclassified	unclassified	unclassified	Aminicenantes bacterium SCGC AAA252-N07	1047031	SCGC AAA252-N07	Environmental	Aquatic	Saline	Non-marine Saline and Alkaline	49682207	-124005217	751034	723	0		0	0	0	0	0	0	0		0	0	0	0	0	0	0	0	0	0	0	0	0	0	0	0	0	0	0	0	0	0
Ami bac scd 2264867199	2264867199	Candidatus Aminicenantes	unclassified	unclassified	unclassified	unclassified	Aminicenantes bacterium SCGC AAA252-P13	1047036	SCGC AAA252-P13	Environmental	Aquatic	Saline	Non-marine Saline and Alkaline	49682207	-124005217	1038127	1039	0		0	0	0	0	0	0	0		2	0	0	0	0	0	0	0	0	0	0	0	0	0	0	0	0	0	0	0	0	0
Amn kyo 242 2734482167	2734482167	Actinobacteria	Actinomycetia	Micrococcales	Microbacteriaceae	Amnibacterium	Amnibacterium kyonggiense	595671	DSM 24782	Environmental	Aquatic	Unclassified	Unclassified	0	0	3709865	3700	0		0	0	0	0	0	0	0		6	0	0	0	0	0	0	0	0	0	0	0	0	0	1	0	1	0	0	0	0	0
Ana deh 11 643348507	643348507	Proteobacteria	Deltaproteobacteria	Myxococcales	Anaeromyxobacteraceae	Anaeromyxobacter	Anaeromyxobacter dehalogenans	455488	2CP-1	Environmental	Aquatic	Lotic	Freshwater	42733621	-84546582	5029329	4540	0		1	0	1	1	1	1	4		5	1	0	1	1	1	0	0	1	0	0	1	1	1	1	0	1	0	0	0	0	0
Anc sub 285 2795386138	2795386138	Bacteroidetes	Bacteroidia	Marinilabiliales	Marinifilaceae	Ancylomarina	Ancylomarina subtilis	1639035	0	Environmental	Aquatic	Sediment	Marine	0	0	4003489	3381	0		1	0	1	1	1	2	4		1	1	0	1	1	2	0	0	1	0	0	1	0	0	1	0	1	1	0	0	0	0
Aqu bal 167 2506520046	2506520046	Bacteroidetes	Cytophagia	Cytophagales	Cyclobacteriaceae	Aquiflexum	Aquiflexum balticum	758820	BA160, DSM 16537	Environmental	Aquatic	Unclassified	Marine	58393	19895997	5987095	5121	0		0	0	0	0	0	0	0		3	1	0	0	0	0	0	0	0	0	0	0	0	0	1	0	1	0	0	0	0	0
Aqu bre 176 2799112219	2799112219	Bacteroidetes	Flavobacteriia	Flavobacteriales	Flavobacteriaceae	Aquimarina	Aquimarina brevivitae	323412	0	Environmental	Aquatic	Unclassified	Sediment	359841	1267319	3880543	3507	0		1	0	1	1	1	1	4		3	2	0	1	1	1	0	0	1	0	0	0	0	1	1	0	1	0	0	0	0	0
Aqu lat 201 2523533620	2523533620	Bacteroidetes	Flavobacteriia	Flavobacteriales	Flavobacteriaceae	Aquimarina	Aquimarina latercula	1121006	DSM 2041	Environmental	Aquatic	Unclassified	Aquaculture	32850606	-11727273	6245252	5610	0		1	0	1	1	1	1	4		3	1	3	1	1	1	0	0	1	0	0	0	0	2	1	0	1	0	0	0	0	0
Aqu vor 167 2622736515	2622736515	Proteobacteria	Gammaproteobacteria	Xanthomonadales	Rhodanobacteraceae	Aquimonas	Aquimonas voraii	1121008	DSM 16957	Environmental	Aquatic	Unclassified	Unclassified	0	0	4428167	3660	0		1	0	1	1	1	1	4		2	1	2	1	1	1	0	0	1	0	0	1	1	1	1	0	1	0	0	0	0	0
Are tro 195 2595699007	2595699007	Bacteroidetes	Flavobacteriia	Flavobacteriales	Flavobacteriaceae	Arenibacter	Arenibacter troitsensis	188872	DSM 19835	Environmental	Aquatic	Unclassified	Sediment	0	0	5287600	4411	0		1	0	1	1	1	1	4		9	1	3	1	1	1	0	0	1	0	0	0	0	2	1	0	2	0	0	0	0	0
Are xan 242 2770939506	2770939506	Proteobacteria	Gammaproteobacteria	Arenicellales	Arenicellaceae	Arenicella	Arenicella xantha	644221	DSM 24032	Environmental	Aquatic	Unclassified	Marine	0	0	4440696	3969	0		1	0	1	1	1	1	4		4	0	2	1	1	1	0	0	1	0	0	1	1	1	1	0	2	0	0	0	0	0
Aro tol 705 2518645585	2518645585	Proteobacteria	Betaproteobacteria	Rhodocyclales	Rhodocyclaceae	Aromatoleum	Aromatoleum toluclasticum	1261621	MF63	Environmental	Aquatic	Unclassified	Sediment	0	0	5931594	5508	0		1	0	1	1	1	1	4		14	1	1	1	1	1	0	0	1	0	0	2	1	1	1	0	2	0	0	0	0	0
Atr bac und 2734482320	2734482320	Atribacterota	unclassified	unclassified	unclassified	unclassified	Candidatus Atribacteria bacterium JGI MDM2 LBsed72-1-G20	2663733	JGI MDM2 LBsed72-1-G20	Environmental	Aquatic	Lake	Freshwater	537598	1079791	1174465	1254	0		0	0	0	0	0	0	0		2	0	0	0	0	0	0	0	0	0	0	0	0	0	1	0	1	0	0	0	0	0
Atr bac scd 2734482299	2734482299	Atribacterota	unclassified	unclassified	unclassified	unclassified	Candidatus Atribacteria bacterium	2053509	JGI MDM2 LBsed72-1-M10	Environmental	Aquatic	Lake	Freshwater	537598	1079791	282028	256	0		0	0	0	0	0	0	0		0	0	0	0	0	0	0	0	0	0	0	0	0	0	0	0	0	0	0	0	0	0
Atr bac scd 2264867205	2264867205	Atribacterota	unclassified	unclassified	unclassified	unclassified	Atribacteria bacterium SCGC AB-164-L03	1104595	SCGC AB-164-L03	Environmental	Aquatic	Saline	Non-marine Saline and Alkaline	49682207	-124005217	436823	475	0		0	0	0	0	0	0	0		0	0	0	0	0	0	0	0	0	0	0	0	0	1	0	0	0	0	0	0	0	0
Atr bac scd 2264867206	2264867206	Atribacterota	unclassified	unclassified	unclassified	unclassified	Atribacteria bacterium SCGC AB-164-P05	1104597	SCGC AB-164-P05	Environmental	Aquatic	Saline	Non-marine Saline and Alkaline	49682207	-124005217	504973	514	0		0	0	0	0	0	0	0		0	0	0	0	0	0	0	0	0	0	0	0	0	1	0	0	0	0	0	0	0	0
Bac for CV3 2799112252	2799112252	Firmicutes	Bacilli	Bacillales	Bacillaceae	Mesobacillus	Mesobacillus foraminis	279826	0	Environmental	Aquatic	Groundwater	Freshwater	391095546	-78681943	5730823	5539	0		0	0	0	0	0	1	1		10	1	0	0	0	1	0	0	0	0	0	0	0	1	1	0	2	0	0	0	0	0
Bac bac scd 2721755954	2721755954	Proteobacteria	Oligoflexia	Bacteriovoracales	Bacteriovoracaceae	unclassified	Bacteriovoracaceae bacterium JGI 01_F13	2094149	JGI 01_F13	Environmental	Aquatic	Oceanic	Marine	227519	158007	328780	321	0		0	0	0	0	0	0	0		0	1	0	0	0	0	0	0	0	0	0	0	0	0	0	0	0	0	0	0	0	0
Bac SCG und 2634166834	2634166834	unclassified	unclassified	unclassified	unclassified	unclassified	bacterium	1869227	SCGC AC-213-F14	Environmental	Aquatic	Hydrothermal vents	Marine	0	0	1015903	909	0		0	0	0	0	0	0	0		1	1	0	0	0	0	0	0	0	0	0	0	0	0	1	0	0	0	0	0	0	0
Bac SCG und 2634166840	2634166840	unclassified	unclassified	unclassified	unclassified	unclassified	bacterium	1869227	SCGC AC-213-K14	Environmental	Aquatic	Hydrothermal vents	Marine	0	0	548207	499	0		0	0	0	0	0	0	0		0	0	0	0	0	0	0	0	0	0	0	0	0	0	0	0	0	0	0	0	0	0
Bac SCG und 2634166848	2634166848	unclassified	unclassified	unclassified	unclassified	unclassified	bacterium	1869227	SCGC AC-277-D23	Environmental	Aquatic	Groundwater	Freshwater	0	0	170052	229	0		0	0	0	0	0	0	0		0	0	0	0	0	0	0	0	0	0	0	0	0	0	0	0	0	0	0	0	0	0
Bac SCG und 2634166853	2634166853	unclassified	unclassified	unclassified	unclassified	unclassified	bacterium	1869227	SCGC AD-133-K22	Environmental	Aquatic	Hydrothermal vents	Marine	0	0	1339044	1228	0		0	0	0	0	0	0	0		1	0	0	0	0	0	0	0	0	0	0	0	0	1	1	0	0	0	0	0	0	0
Bac SCG und 2634166854	2634166854	unclassified	unclassified	unclassified	unclassified	unclassified	bacterium	1869227	SCGC AD-133-O04	Environmental	Aquatic	Hydrothermal vents	Marine	0	0	760047	855	0		0	0	1	1	1	0	2		1	0	0	0	1	0	0	0	1	0	0	0	0	1	0	0	1	0	0	0	0	0
Bac SCG und 2634166615	2634166615	unclassified	unclassified	unclassified	unclassified	unclassified	bacterium	1869227	SCGC AD-281-B11	Environmental	Aquatic	Groundwater	Freshwater	-27976	26.88	431179	418	0		0	0	0	0	0	0	0		0	0	0	0	0	0	0	0	0	0	0	0	0	0	1	0	0	0	0	0	0	0
Bac SCG und 2634166619	2634166619	unclassified	unclassified	unclassified	unclassified	unclassified	bacterium	1869227	SCGC AD-281-L22	Environmental	Aquatic	Groundwater	Freshwater	-27976	26.88	501750	551	0		0	0	0	0	0	0	0		0	0	0	0	0	0	0	0	0	0	0	0	0	0	0	0	0	0	0	0	0	0
Bac SCG und 2634166621	2634166621	unclassified	unclassified	unclassified	unclassified	unclassified	bacterium	1869227	SCGC AD-281-M03	Environmental	Aquatic	Groundwater	Freshwater	-27976	26.88	220250	251	0		0	0	0	0	0	0	0		0	0	0	0	0	0	0	0	0	0	0	0	0	0	0	0	0	0	0	0	0	0
Bac SCG und 2634166867	2634166867	unclassified	unclassified	unclassified	unclassified	unclassified	bacterium	1869227	SCGC AD-684-I09	Environmental	Aquatic	Hydrothermal vents	Marine	0	0	864690	847	0		0	0	0	0	0	0	0		2	0	0	0	0	0	0	0	0	0	0	0	0	0	0	0	1	0	0	0	0	0
Bac SCG und 2634166872	2634166872	unclassified	unclassified	unclassified	unclassified	unclassified	bacterium	1869227	SCGC AD-698-F20	Environmental	Aquatic	Hydrothermal vents	Marine	0	0	1000236	954	0		0	0	0	0	1	1	2		2	0	0	0	0	1	0	0	1	0	0	0	0	0	0	0	1	0	0	0	0	0
Bac SCG und 2634166886	2634166886	unclassified	unclassified	unclassified	unclassified	unclassified	bacterium	1869227	SCGC AD-726-I06	Environmental	Aquatic	Hydrothermal vents	Marine	0	0	1079542	1158	0		0	0	0	0	0	1	1		1	0	0	0	0	1	0	0	0	0	0	0	0	0	0	0	2	0	0	0	0	0
Bac bac und 2663763583	2663763583	Bacteroidetes	unclassified	unclassified	unclassified	unclassified	unclassified	976	bacI-A JGI MCM14ME196	Environmental	Aquatic	Lake	Freshwater	431066	-894247	1100610	1114	0		1	0	1	1	1	1	4		3	1	0	1	1	1	0	0	1	0	0	1	0	0	0	0	1	0	0	0	0	0
Bac bac scd 2663763591	2663763591	Bacteroidetes	unclassified	unclassified	unclassified	unclassified	unclassified	976	bacII-A JGI MCM14ME128	Environmental	Aquatic	Lake	Freshwater	431066	-894247	634756	688	0		0	0	0	0	0	0	0		0	0	0	0	0	0	0	0	0	0	0	0	0	0	1	0	0	0	0	0	0	0
Bac bac scd 2698536885	2698536885	Bacteroidetes	unclassified	unclassified	unclassified	unclassified	Bacteroidetes bacterium JGI CrystG Apr3-3-J12	2035137	JGI CrystG Apr3-3-J12	Environmental	Aquatic	Unclassified	Freshwater	389383	-1101354	273059	271	0		0	0	0	0	0	0	0		0	0	0	0	0	0	0	0	0	0	0	0	0	0	0	0	0	0	0	0	0	0
Bac bac und 2663763550	2663763550	Bacteroidetes	unclassified	unclassified	unclassified	unclassified	Bacteroidetes bacterium SCGC AD-311-C03	1449104	SCGC AD-311-C03	Environmental	Aquatic	Unclassified	Marine	57318	200511	1548858	1542	0		0	0	0	0	0	0	0		0	1	0	0	0	0	0	0	0	0	0	0	0	0	0	0	0	0	0	0	0	0
Bde OM2 scd 2718217696	2718217696	Proteobacteria	Oligoflexia	Bdellovibrionales	Bdellovibrionaceae	unclassified	Bdellovibrionaceae bacterium JGI 02_C14	2505859	JGI 02_C14	Environmental	Aquatic	Oceanic	Marine	227897	157919	1135568	1012	0		0	0	0	0	0	0	0		1	0	0	0	0	0	0	0	0	0	0	0	0	0	0	0	0	0	0	0	0	0
Bet bac scd 2698536889	2698536889	Proteobacteria	Betaproteobacteria	unclassified	unclassified	unclassified	Betaproteobacteria bacterium JGI CrystG Apr3-1-J20	2035090	JGI CrystG Apr3-1-J20	Environmental	Aquatic	Unclassified	Freshwater	389383	-1101354	231173	270	0		0	0	0	0	0	0	0		0	0	0	0	0	0	0	0	0	0	0	0	0	0	0	0	1	0	0	0	0	0
Bet bac und 2698536888	2698536888	Proteobacteria	Betaproteobacteria	unclassified	unclassified	unclassified	Betaproteobacteria bacterium JGI CrystG Apr3-1-J20	2035090	JGI CrystG Apr3-1-J20	Environmental	Aquatic	Unclassified	Freshwater	389383	-1101354	368301	444	0		0	0	0	0	0	0	0		0	0	0	0	0	0	0	0	0	0	0	0	0	1	0	0	1	0	0	0	0	0
Bet bac scd 2698537031	2698537031	Proteobacteria	Betaproteobacteria	unclassified	unclassified	unclassified	Betaproteobacteria bacterium JGI CrystG Aug02-3-K6	2035092	JGI CrystG Aug02-3-K6	Environmental	Aquatic	Unclassified	Freshwater	389383	-1101354	360147	424	0		0	0	1	1	0	0	1		0	1	0	0	1	0	0	0	0	0	0	0	0	0	1	0	0	0	0	0	0	0
Bet bac und 2698537030	2698537030	Proteobacteria	Betaproteobacteria	unclassified	unclassified	unclassified	Betaproteobacteria bacterium JGI CrystG Aug02-3-K6	2035092	JGI CrystG Aug02-3-K6	Environmental	Aquatic	Unclassified	Freshwater	389383	-1101354	456225	533	0		0	0	1	1	0	0	1		0	1	0	0	1	0	0	0	0	0	0	0	0	0	1	0	0	0	0	0	0	0
Bet bac und 2698537101	2698537101	Proteobacteria	Betaproteobacteria	unclassified	unclassified	unclassified	Betaproteobacteria bacterium JGI CrystG Aug08-2-C12	2035093	JGI CrystG Aug08-2-C12	Environmental	Aquatic	Unclassified	Freshwater	389383	-1101354	178773	209	0		0	0	0	0	0	0	0		0	0	0	0	0	0	0	0	0	0	0	0	0	0	0	0	0	0	0	0	0	0
Bet bac scd 2739367606	2739367606	Proteobacteria	Betaproteobacteria	unclassified	unclassified	unclassified	Betaproteobacteria bacterium	1891241	JGI_MCM14ME221	Environmental	Aquatic	Lake	Freshwater	43099	-89405	541114	561	0		0	0	0	0	0	0	0		0	0	0	0	0	0	0	0	0	0	0	0	0	1	0	0	0	0	0	0	0	0
Bla agg 475 2734482074	2734482074	Actinobacteria	Actinomycetia	Geodermatophilales	Geodermatophilaceae	Blastococcus	Blastococcus aggregatus	38502	DSM 4725	Environmental	Aquatic	Unclassified	Unclassified	0	0	4620309	4495	0		1	0	0	0	0	0	1		7	1	0	1	0	0	0	0	0	0	0	0	0	0	1	0	1	0	0	0	0	0
Bra mes 249 2861672352	2861672352	Firmicutes	Clostridia	Eubacteriales	Clostridiaceae	Brassicibacter	Brassicibacter mesophilus	745119	0	Environmental	Aquatic	Unclassified	Unclassified	0	0	4660404	4757	0		0	0	0	0	0	2	1		2	0	0	0	0	2	0	0	0	0	0	0	0	1	1	0	1	0	0	0	0	0
Bre mar 184 2831311770	2831311770	Actinobacteria	Actinomycetia	Micrococcales	Brevibacteriaceae	Brevibacterium	Brevibacterium marinum	418643	0	Environmental	Aquatic	Unclassified	Marine	33.51	126.52	4221031	3869	0		0	0	0	0	0	0	0		9	1	0	0	0	0	0	0	0	0	0	0	0	0	1	0	2	0	0	0	0	0
Bre sil 236 2634166531	2634166531	Actinobacteria	Actinomycetia	Micrococcales	Brevibacteriaceae	Brevibacterium	Brevibacterium siliguriense	1136497	MB18,DSM 23676,LMG 25772	Environmental	Aquatic	Unclassified	Unclassified	0	0	4022983	3632	0		0	0	0	0	0	1	1		13	1	0	0	0	1	0	0	0	0	0	0	0	0	1	0	2	0	0	0	0	0
Bre var 477 2829757494	2829757494	Proteobacteria	Alphaproteobacteria	Caulobacterales	Caulobacteraceae	Brevundimonas	Brevundimonas variabilis	74312	0	Environmental	Aquatic	Unclassified	Unclassified	0	0	3403800	3349	0		0	0	0	0	0	1	1		3	1	1	0	0	1	0	0	0	0	0	0	0	1	1	0	1	0	0	0	0	0
Cal ace 700 2524614853	2524614853	Firmicutes	Clostridia	Thermoanaerobacterales	Thermoanaerobacterales Family III. Incertae Sedis	Caldicellulosiruptor	Caldicellulosiruptor acetigenus	1121259	DSM 7040	Environmental	Aquatic	Unclassified	Thermal springs	64000842	-21199765	2589957	2498	0		0	0	1	1	1	2	3		1	0	0	0	1	2	0	0	1	0	0	0	0	1	1	0	1	0	0	0	0	0
Cal lac 955 2506485007	2506485007	Firmicutes	Clostridia	Thermoanaerobacterales	Thermoanaerobacterales Family III. Incertae Sedis	Caldicellulosiruptor	Caldicellulosiruptor lactoaceticus	632516	6A, DSM 9545	Environmental	Aquatic	Unclassified	Thermal springs	64000353	-21200194	2674809	2549	0		0	0	0	0	0	2	1		1	0	0	0	0	2	0	0	0	0	0	0	0	1	1	0	1	0	0	0	0	0
Cal bac scd 2264867080	2264867080	Candidatus Calescamantes	unclassified	unclassified	unclassified	unclassified	Calescamantes bacterium JGI 0000106-G12	1130329	JGI 0000106-G12	Environmental	Aquatic	Hot (42-90C)	Thermal springs	40661433	-11936625	547191	513	0		0	0	0	0	0	0	0		0	0	0	0	0	0	0	0	0	0	0	0	0	1	0	0	1	0	0	0	0	0
Cal bac scd 2527291514	2527291514	Candidatus Calescamantes	unclassified	unclassified	unclassified	unclassified	Calescamantes bacterium JGI 0000106-G12	1130329	JGI 0000106-G12	Environmental	Aquatic	Hot (42-90C)	Thermal springs	40661433	-11936625	2317901	2152	0		1	0	1	1	1	1	4		0	0	0	1	1	1	0	0	1	0	0	0	0	0	1	0	1	0	0	0	0	0
Cal bac scd 2264867084	2264867084	Candidatus Calescamantes	unclassified	unclassified	unclassified	unclassified	Calescamantes bacterium JGI 0000106-J16	1130333	JGI 0000106-J16	Environmental	Aquatic	Hot (42-90C)	Thermal springs	40661433	-11936625	1075924	1010	0		1	0	1	1	1	1	4		0	0	0	1	1	1	0	0	1	0	0	0	0	0	1	0	1	0	0	0	0	0
Cal bac scd 2645728130	2645728130	Candidatus Calescamantes	unclassified	unclassified	unclassified	unclassified	Calescamantes bacterium JGI MDM2 SSWsed-3-D14	1955648	JGI MDM2 SSWsed-3-D14	Environmental	Aquatic	Hot (42-90C)	Thermal springs	40653	-1193749	1994556	1804	0		1	0	1	1	1	1	4		0	0	0	1	1	1	0	0	1	0	0	0	0	1	1	0	1	0	0	0	0	0
Cal bac scd 2639762625	2639762625	Candidatus Calescamantes	unclassified	unclassified	unclassified	unclassified	Calescamantes bacterium JGI MDM2 SSWsed-3-M6	1955651	JGI MDM2 SSWsed-3-M6	Environmental	Aquatic	Hot (42-90C)	Thermal springs	40653	-1193749	1826399	1658	0		1	0	1	1	1	1	4		0	0	0	1	1	1	0	0	1	0	0	0	0	1	1	0	0	0	0	0	0	0
Cal sp 757 2505679032	2505679032	Cyanobacteria	unclassified	Nostocales	Calotrichaceae	Calothrix	Calothrix sp. PCC 7507	99598	PCC 7507	Environmental	Aquatic	Wetlands	Freshwater	0	0	7023215	6250	0		1	0	0	0	1	1	3		3	1	0	1	0	1	0	0	1	0	0	0	0	1	1	0	2	0	0	0	0	0
Can div und 2734482303	2734482303	unclassified	unclassified	unclassified	unclassified	unclassified	unclassified	221232	JGI MDM2 ZSED05-2-I13	Environmental	Aquatic	Sediment	Freshwater	349956	-986889	282929	321	0		0	0	0	0	0	0	0		0	0	0	0	0	0	0	0	0	0	0	0	0	0	0	0	0	0	0	0	0	0
Can div scd 2740891910	2740891910	unclassified	unclassified	unclassified	unclassified	unclassified	uncultured Parcubacteria group bacterium	221218	SCGC AG-485_B07	Environmental	Aquatic	Unclassified	Marine	-223933	140318	235558	257	0		0	0	0	0	0	0	0		0	0	0	0	0	0	0	0	0	0	0	0	0	0	0	0	0	0	0	0	0	0
Can div scd 2737471770	2737471770	unclassified	unclassified	unclassified	unclassified	unclassified	Candidatus Dojkabacteria bacterium JGI MDM2 NGM80-2-C07	2663698	JGI MDM2 NGM80-2-C07	Environmental	Aquatic	Hot (42-90C)	Thermal springs	-385341	1761723	579600	587	0		0	0	0	0	0	0	0		0	0	0	0	0	0	0	0	0	0	0	0	0	0	0	0	0	0	0	0	0	0
Can Kry und 2600255344	2600255344	Candidatus Kryptonia	unclassified	unclassified	unclassified	Candidatus Kryptonium	Candidatus Kryptonium thompsoni	1633631	JGI-11	Environmental	Aquatic	Hot (42-90C)	Thermal springs	49954267	-116515467	2227388	2159	0		1	0	0	0	0	0	1		5	0	0	1	0	0	0	0	0	0	0	0	0	0	1	0	1	0	0	0	0	0
Can Kry und 2600255348	2600255348	Candidatus Kryptonia	unclassified	unclassified	unclassified	Candidatus Kryptonium	Candidatus Kryptonium thompsoni	1633631	JGI-12	Environmental	Aquatic	Hot (42-90C)	Thermal springs	49954267	-116515467	2084989	2107	0		1	0	0	0	0	0	1		6	0	0	1	0	0	0	0	0	0	0	0	0	0	1	0	1	0	0	0	0	0
Can Kry und 2600254939	2600254939	Candidatus Kryptonia	unclassified	unclassified	unclassified	Candidatus Kryptonium	Candidatus Kryptonium thompsoni	1633631	JGI-5	Environmental	Aquatic	Hot (42-90C)	Thermal springs	49954267	-116515467	2199336	2085	0		1	0	0	0	0	0	1		3	0	0	1	0	0	0	0	0	0	0	0	0	0	1	0	1	0	0	0	0	0
Can Kry und 2600255342	2600255342	Candidatus Kryptonia	unclassified	unclassified	unclassified	Candidatus Kryptonium	Candidatus Kryptonium thompsoni	1633631	JGI-9	Environmental	Aquatic	Hot (42-90C)	Thermal springs	49954267	-116515467	2000579	2053	0		0	0	0	0	0	0	0		5	0	0	0	0	0	0	0	0	0	0	0	0	0	1	0	1	0	0	0	0	0
Can Lat scd 2264867254	2264867254	Candidatus Latescibacteria	unclassified	unclassified	unclassified	Candidatus Latescibacter	Candidatus Latescibacter anaerobius	910047	SCGC AAA252-E07	Environmental	Aquatic	Saline	Non-marine Saline and Alkaline	49682207	-124005217	2290285	1985	0		0	0	0	0	0	0	0		3	0	0	0	0	0	0	0	0	0	0	0	0	0	1	0	1	0	0	0	0	0
Can Nit und 2639762703	2639762703	Nitrospinae	Nitrospinia	Nitrospinales	Nitrospinaceae	Candidatus Nitromaritima	Candidatus Nitromaritima sp. AB-629-B18	1131269	AB-629-B18	Environmental	Aquatic	Unclassified	Marine	18.17	-41.04	2139866	2146	0		1	0	0	0	1	0	2		4	1	0	1	0	0	0	0	1	0	0	1	0	2	1	0	3	0	0	0	0	0
Cel man 271 2828402302	2828402302	Proteobacteria	Alphaproteobacteria	Rhodobacterales	Rhodobacteraceae	Celeribacter	Celeribacter manganoxidans	1411902	0	Environmental	Aquatic	Oceanic	Marine	0	0	3936200	3689	0		0	0	0	0	0	0	0		5	2	1	0	0	0	0	0	0	0	0	0	0	1	1	0	1	0	0	0	0	0
Cel mar 106 2693429905	2693429905	Proteobacteria	Alphaproteobacteria	Rhodobacterales	Rhodobacteraceae	Celeribacter	Celeribacter marinus	1397108	DSM 100036	Environmental	Aquatic	Unclassified	Marine	0	0	2955318	3012	0		0	0	0	0	0	0	0		4	2	1	0	0	0	0	0	0	0	0	0	0	1	1	0	1	0	0	0	0	0
Cel nep 261 2617270870	2617270870	Proteobacteria	Alphaproteobacteria	Rhodobacterales	Rhodobacteraceae	Celeribacter	Celeribacter neptunius	588602	DSM 26471	Environmental	Aquatic	Unclassified	Marine	0	0	4398584	4309	0		0	0	0	0	0	0	0		6	2	1	0	0	0	0	0	0	0	0	0	0	1	1	0	1	0	0	0	0	0
Cet pac 273 2788499860	2788499860	Proteobacteria	Epsilonproteobacteria	Nautiliales	Nautiliaceae	Cetia	Cetia pacifica	1424653	0	Environmental	Aquatic	Hydrothermal vents	Marine	0	0	1858153	2016	0		1	0	1	1	1	1	4		1	1	0	1	1	1	0	0	1	0	0	1	0	1	1	0	1	0	0	0	0	0
Cha min 665 2510436000	2510436000	Cyanobacteria	unclassified	Synechococcales	Chamaesiphonaceae	Chamaesiphon	Chamaesiphon minutus	1173020	PCC 6605	Environmental	Aquatic	Unclassified	Freshwater	37896	-122.25	6761765	6427	0		1	0	1	1	1	1	4		3	1	0	1	1	1	0	0	1	0	0	0	0	1	1	0	2	0	0	0	0	0
Chi lit 210 2524614555	2524614555	Proteobacteria	Betaproteobacteria	Neisseriales	Chromobacteriaceae	Chitinilyticum	Chitinilyticum litopenaei	529086	DSM 21440	Environmental	Aquatic	Pond	Freshwater	22679282	12049304	3970571	3716	0		1	0	1	1	1	1	4		3	2	1	1	1	1	0	0	1	0	0	1	1	1	1	0	2	0	0	0	0	0
Chl bac scd 2739367637	2739367637	Chlorobi	unclassified	unclassified	unclassified	unclassified	Chlorobi bacterium	2268192	JGI_MCM14TBH044	Environmental	Aquatic	Lake	Freshwater	46041	-89686	1867945	1852	0		2	0	1	1	1	1	4		3	0	0	2	1	1	0	0	1	0	0	1	0	0	1	0	1	1	0	0	0	0
Chl pha BS1 642555122	642555122	Chlorobi	Chlorobia	Chlorobiales	Chlorobiaceae	Chlorobium	Chlorobium phaeobacteroides	331678	BS1	Environmental	Aquatic	Unclassified	Marine	0	0	2736403	2611	0		2	0	1	1	1	2	4		3	1	0	2	1	2	0	0	1	0	0	1	0	0	1	0	1	1	0	0	0	0
Chl bac scd 2739367957	2739367957	Chloroflexi	unclassified	unclassified	unclassified	unclassified	Chloroflexi bacterium JGI 01_G15_750m	2663744	JGI 01_G15_750m	Environmental	Aquatic	Oceanic	Marine	230675	1561525	1445118	1360	0		1	0	0	0	1	1	3		1	0	0	1	0	1	0	0	1	0	0	0	0	1	0	0	0	0	0	0	0	0
Chl bac und 2698537053	2698537053	Chloroflexi	unclassified	unclassified	unclassified	unclassified	Chloroflexi bacterium JGI CrystG Aug08-3-K18	2035260	JGI CrystG Aug08-3-K18	Environmental	Aquatic	Unclassified	Freshwater	389383	-1101354	471423	608	0		0	0	0	0	0	0	0		0	0	0	0	0	0	0	0	0	0	0	0	0	0	0	0	0	0	0	0	0	0
Chl aur fll 643692015	643692015	Chloroflexi	Chloroflexia	Chloroflexales	Chloroflexaceae	Chloroflexus	Chloroflexus aurantiacus	480224	Y-400-fl	Environmental	Aquatic	Unclassified	Thermal springs	45424979	-88771304	5268950	4305	0		0	0	0	0	0	0	0		8	1	0	0	0	0	0	0	0	0	0	0	0	1	1	0	2	0	0	0	0	0
Chr hal 234 2795385448	2795385448	Proteobacteria	Gammaproteobacteria	Cellvibrionales	Halieaceae	Chromatocurvus	Chromatocurvus halotolerans	1132028	0	Environmental	Aquatic	Hypersaline	Non-marine Saline and Alkaline	0	0	3910325	3496	0		1	0	0	0	0	1	2		2	0	1	1	0	1	0	0	0	0	0	0	0	1	1	0	1	0	0	0	0	0
Chr sp 672 2505679029	2505679029	Cyanobacteria	unclassified	Chroococcidiopsidales	Chroococcidiopsidaceae	Chroococcidiopsis	Chroococcidiopsis sp. PCC 6712	118675	PCC 6712	Environmental	Aquatic	Drinking water	Freshwater	0	0	5720887	5176	0		1	0	0	0	1	1	3		4	1	0	1	0	1	0	0	1	0	0	0	0	1	1	0	2	0	0	0	0	0
Chr sp 672 2864639402	2864639402	Cyanobacteria	unclassified	Chroococcidiopsidales	Chroococcidiopsidaceae	Chroococcidiopsis	Chroococcidiopsis sp. PCC 6712	118675	0	Environmental	Aquatic	Drinking water	Freshwater	0	0	5720887	5386	0		1	0	0	0	1	1	3		3	1	0	1	0	1	0	0	1	0	0	0	0	1	1	0	2	0	0	0	0	0
Chr pro 284 2724679817	2724679817	Bacteroidetes	Flavobacteriia	Flavobacteriales	Weeksellaceae	Chryseobacterium	Chryseobacterium profundimaris	1387275	DSM 28214	Environmental	Aquatic	Oceanic	Marine	0	0	4328797	4021	0		1	0	1	1	1	1	4		3	1	3	1	1	1	0	0	1	0	0	0	0	1	1	0	2	0	0	0	0	0
Cit sal 260 2693429906	2693429906	Proteobacteria	Alphaproteobacteria	Rhodobacterales	Rhodobacteraceae	Citreimonas	Citreimonas salinaria	321339	DSM 26880	Environmental	Aquatic	Unclassified	Unclassified	0	0	4259991	4178	0		0	0	0	0	0	0	0		2	2	1	0	0	0	0	0	0	0	0	0	0	1	1	0	1	0	0	0	0	0
Clo bac scd 2527291522	2527291522	Candidatus Cloacimonetes	unclassified	unclassified	unclassified	unclassified	Cloacimonetes bacterium JGI 0000014-D06	1130345	JGI 0000014-D06	Environmental	Aquatic	Saline	Non-marine Saline and Alkaline	38483206	21321511	1095584	1046	0		0	0	0	0	0	0	0		1	0	0	0	0	0	0	0	0	0	0	0	0	0	1	0	0	0	0	0	0	0
Clo bac scd 2264867110	2264867110	Candidatus Cloacimonetes	unclassified	unclassified	unclassified	unclassified	Cloacimonetes bacterium SCGC AAA252-I11	1046958	SCGC AAA252-I11	Environmental	Aquatic	Saline	Non-marine Saline and Alkaline	49682207	-124005217	1937670	1820	0		1	0	0	0	0	0	1		0	0	0	1	0	0	0	0	0	0	0	0	0	0	1	0	0	0	0	0	0	0
Clo bac scd 2264867114	2264867114	Candidatus Cloacimonetes	unclassified	unclassified	unclassified	unclassified	Cloacimonetes bacterium SCGC AAA252-L13	1046962	SCGC AAA252-L13	Environmental	Aquatic	Saline	Non-marine Saline and Alkaline	49682207	-124005217	919075	820	0		0	0	0	0	0	0	0		0	0	0	0	0	0	0	0	0	0	0	0	0	0	0	0	0	0	0	0	0	0
Clo bac scd 2264867117	2264867117	Candidatus Cloacimonetes	unclassified	unclassified	unclassified	unclassified	Cloacimonetes bacterium SCGC AAA252-N11	913319	SCGC AAA252-N11	Environmental	Aquatic	Saline	Non-marine Saline and Alkaline	49682207	-124005217	1150991	1106	0		0	0	0	0	0	0	0		0	0	0	0	0	0	0	0	0	0	0	0	0	0	2	0	0	0	0	0	0	0
Clo bac scd 2264867121	2264867121	Candidatus Cloacimonetes	unclassified	unclassified	unclassified	unclassified	Cloacimonetes bacterium SCGC AAA252-O17	1046970	SCGC AAA252-O17	Environmental	Aquatic	Saline	Non-marine Saline and Alkaline	49682207	-124005217	1947828	1778	0		0	0	0	0	0	0	0		1	0	0	0	0	0	0	0	0	0	0	0	0	0	1	0	0	0	0	0	0	0
Clo bac scd 2264867124	2264867124	Candidatus Cloacimonetes	unclassified	unclassified	unclassified	unclassified	Cloacimonetes bacterium SCGC AAA252-P14	1046973	SCGC AAA252-P14	Environmental	Aquatic	Saline	Non-marine Saline and Alkaline	49682207	-124005217	813448	786	0		0	0	0	0	0	0	0		0	0	0	0	0	0	0	0	0	0	0	0	0	0	0	0	0	0	0	0	0	0
Clo aci 125 2585428079	2585428079	Firmicutes	Clostridia	Eubacteriales	Clostridiaceae	Clostridium	Clostridium acidisoli	1121291	DSM 12555	Environmental	Aquatic	Wetlands	Freshwater	0	0	3999957	3919	0		0	0	1	1	1	2	3		4	0	0	0	1	2	0	0	1	0	0	0	0	1	1	0	1	0	0	0	0	0
Clo bot 17B 641522618	641522618	Firmicutes	Clostridia	Eubacteriales	Clostridiaceae	Clostridium	Clostridium botulinum	935198	B Eklund 17B	Environmental	Aquatic	Oceanic	Marine	0	0	3847969	3639	0		0	0	0	0	1	2	2		3	0	0	0	0	2	0	0	1	0	0	0	0	1	1	0	1	0	0	0	0	0
Col pie 637 2521172662	2521172662	Proteobacteria	Gammaproteobacteria	Alteromonadales	Colwelliaceae	Colwellia	Colwellia piezophila	1265503	ATCC BAA-637	Environmental	Aquatic	Unclassified	Sediment	0	0	5484375	4598	0		1	0	1	1	1	1	4		3	0	2	1	1	1	0	0	1	0	0	1	1	1	1	0	2	0	0	0	0	0
Com sp B9D 2857639553	2857639553	Proteobacteria	Betaproteobacteria	Burkholderiales	Comamonadaceae	Comamonas	Comamonas sp. B9U6D	2735902	0	Environmental	Aquatic	River	Freshwater	0	0	5440844	5082	0		1	0	1	1	1	1	4		8	1	1	1	1	1	0	0	1	0	0	1	0	1	1	0	3	0	0	0	0	0
Cor aka 451 646564524	646564524	Verrucomicrobia	Opitutae	Puniceicoccales	Puniceicoccaceae	Coraliomargarita	Coraliomargarita akajimensis	583355	DSM 45221	Environmental	Aquatic	Unclassified	Marine	39537	141121	3750771	3191	0		0	0	1	1	0	1	2		2	1	0	0	1	1	0	0	0	0	0	2	0	1	1	0	2	0	0	0	0	0
Cox bac und 2698537019	2698537019	Proteobacteria	Gammaproteobacteria	Legionellales	Coxiellaceae	unclassified	Coxiellaceae bacterium JGI CrystG Apr3-4-N4	2035138	JGI CrystG Apr3-4-N4	Environmental	Aquatic	Unclassified	Freshwater	389383	-1101354	936674	1032	0		0	0	0	0	0	0	0		1	0	0	0	0	0	0	0	0	0	0	1	0	0	0	0	0	0	0	0	0	0
Cre the 147 2600255258	2600255258	Bacteroidetes	Chitinophagia	Chitinophagales	Chitinophagaceae	Thermoflavifilum	Thermoflavifilum thermophilum	1393122	DSM 14807	Environmental	Aquatic	Unclassified	Thermal springs	0	0	2858357	2419	0		1	0	1	1	1	1	4		2	1	0	1	1	1	0	0	1	0	0	0	0	0	1	0	1	0	0	0	0	0
Cri mar 290 2693429871	2693429871	Proteobacteria	Alphaproteobacteria	Rhodobacterales	Rhodobacteraceae	Cribrihabitans	Cribrihabitans marinus	1227549	DSM 29340	Environmental	Aquatic	Unclassified	Marine	0	0	4175922	4069	0		0	0	0	0	0	0	0		4	3	1	0	0	0	0	0	0	0	0	0	0	1	1	0	1	0	0	0	0	0
Cro wat 851 638341074	638341074	Cyanobacteria	unclassified	Chroococcales	Aphanothecaceae	Crocosphaera	Crocosphaera watsonii	165597	WH 8501	Environmental	Aquatic	Unclassified	Marine	0	0	6238156	6001	0		1	0	0	0	1	1	3		1	1	0	1	0	1	0	0	1	0	0	1	0	1	1	0	1	0	0	1	0	0
Cyt bac scd 2731639247	2731639247	Bacteroidetes	Cytophagia	Cytophagales	unclassified	unclassified	Cytophagales bacterium	2053541	SCGC AG-487_D05	Environmental	Aquatic	Unclassified	Marine	-36.45	-73	1107994	1007	0		0	0	0	0	0	0	0		0	0	1	0	0	0	0	0	0	0	0	0	0	1	1	0	1	0	0	0	0	0
Def SAR scd 2721755929	2721755929	Deferribacteres	Deferribacteres	Deferribacterales	unclassified	unclassified	Deferribacterales bacterium JGI 01_J15	2505795	JGI 01_J15	Environmental	Aquatic	Oceanic	Marine	226617	157977	419978	470	0		0	0	0	0	0	0	0		1	0	0	0	0	0	0	0	0	0	0	0	0	0	0	0	0	0	0	0	0	0
Def SAR scd 2721755951	2721755951	Deferribacteres	Deferribacteres	Deferribacterales	unclassified	unclassified	Deferribacterales bacterium JGI 02_G14	2505803	JGI 02_G14	Environmental	Aquatic	Oceanic	Marine	227897	157919	1273678	1186	0		0	0	0	0	0	0	0		1	0	0	0	0	0	0	0	0	0	0	0	0	0	1	0	1	0	0	0	0	0
Deh mcc BA1 640427111	640427111	Chloroflexi	Dehalococcoidia	Dehalococcoidales	Dehalococcoidaceae	Dehalococcoides	Dehalococcoides mccartyi	216389	BAV1	Environmental	Aquatic	Groundwater	Freshwater	444267	-833323	1341892	1443	0		0	0	0	0	0	0	0		1	1	0	0	0	0	0	0	0	0	0	0	0	0	1	0	1	0	0	0	0	0
Deh bac und 2698536953	2698536953	Chloroflexi	Dehalococcoidia	unclassified	unclassified	unclassified	Dehalococcoidia bacterium JGI CrystG Apr3-4-M18	2035139	JGI CrystG Apr3-4-M18	Environmental	Aquatic	Unclassified	Freshwater	389383	-1101354	649464	801	0		0	0	0	0	0	0	0		1	0	0	0	0	0	0	0	0	0	0	0	0	0	1	0	1	0	0	0	0	0
Deh bac scd 2708742502	2708742502	Chloroflexi	Dehalococcoidia	unclassified	unclassified	unclassified	Dehalococcoidia bacterium SCGC AG-200-E23	2012736	SCGC AG-200-E23	Environmental	Aquatic	Oceanic	Marine	733608	0.2108	1717947	1787	0		0	0	0	0	0	0	0		3	0	0	0	0	0	0	0	0	0	0	0	0	0	0	0	1	0	0	0	0	0
Deh bac scd 2708742498	2708742498	Chloroflexi	Dehalococcoidia	unclassified	unclassified	unclassified	Dehalococcoidia bacterium SCGC AG-200-G19	2012737	SCGC AG-200-G19	Environmental	Aquatic	Oceanic	Marine	733608	0.2108	1994185	1965	0		0	0	0	0	0	0	0		5	0	0	0	0	0	0	0	0	0	0	0	0	0	1	0	2	0	0	0	0	0
Deh bac scd 2708742476	2708742476	Chloroflexi	Dehalococcoidia	unclassified	unclassified	unclassified	Dehalococcoidia bacterium SCGC AG-205-B13	2012740	SCGC AG-205-B13	Environmental	Aquatic	Oceanic	Marine	733608	0.2108	1442805	1389	0		0	0	0	0	0	0	0		3	0	0	0	0	0	0	0	0	0	0	0	0	0	0	0	1	0	0	0	0	0
Deh bac scd 2710724127	2710724127	Chloroflexi	Dehalococcoidia	unclassified	unclassified	unclassified	Dehalococcoidia bacterium SCGC AG-205-F21	2012747	SCGC AG-205-F21	Environmental	Aquatic	Oceanic	Marine	733608	0.2108	1926010	2001	0		0	0	0	0	0	0	0		5	0	0	0	0	0	0	0	0	0	0	0	0	0	1	0	2	0	0	0	0	0
Deh bac scd 2708742508	2708742508	Chloroflexi	Dehalococcoidia	unclassified	unclassified	unclassified	Dehalococcoidia bacterium SCGC AG-205-G03	2012749	SCGC AG-205-G03	Environmental	Aquatic	Oceanic	Marine	733608	0.2108	363429	382	0		0	0	0	0	0	0	0		0	0	0	0	0	0	0	0	0	0	0	0	0	0	1	0	0	0	0	0	0	0
Deh bac scd 2708742520	2708742520	Chloroflexi	Dehalococcoidia	unclassified	unclassified	unclassified	Dehalococcoidia bacterium SCGC AG-205-G09	2012750	SCGC AG-205-G09	Environmental	Aquatic	Oceanic	Marine	733608	0.2108	1354816	1469	0		0	0	0	0	0	0	0		2	0	0	0	0	0	0	0	0	0	0	0	0	0	1	0	3	0	0	0	0	0
Deh bac scd 2708742514	2708742514	Chloroflexi	Dehalococcoidia	unclassified	unclassified	unclassified	Dehalococcoidia bacterium SCGC AG-205-K05	2012759	SCGC AG-205-K05	Environmental	Aquatic	Oceanic	Marine	733608	0.2108	1491304	1407	0		0	0	0	0	0	0	0		8	0	0	0	0	0	0	0	0	0	0	0	0	0	0	0	1	0	0	0	0	0
Deh bac scd 2706794995	2706794995	Chloroflexi	Dehalococcoidia	unclassified	unclassified	unclassified	Dehalococcoidia bacterium SCGC AG-205-L02	2012763	SCGC AG-205-L02	Environmental	Aquatic	Oceanic	Marine	733608	0.2108	909010	937	0		0	0	0	0	0	0	0		2	0	0	0	0	0	0	0	0	0	0	0	0	0	0	0	1	0	0	0	0	0
Deh bac scd 2703719288	2703719288	Chloroflexi	Dehalococcoidia	unclassified	unclassified	unclassified	Dehalococcoidia bacterium SCGC AG-205-P14	2012773	SCGC AG-205-P14	Environmental	Aquatic	Oceanic	Marine	733608	0.2108	1587684	1504	0		0	0	0	0	0	0	0		5	0	0	0	0	0	0	0	0	0	0	0	0	0	0	0	2	0	0	0	0	0
Dei enc 257 2928325203	2928325203	Deinococcus-Thermus	Deinococci	Deinococcales	Deinococcaceae	Deinococcus	Deinococcus enclensis	1049582	0	Environmental	Aquatic	Sediment	Marine	0	0	4111106	4152	0		0	0	0	0	0	1	1		3	1	0	0	0	1	0	0	0	0	0	0	0	1	1	0	1	0	0	0	0	0
Dei mur 113 2527291725	2527291725	Deinococcus-Thermus	Deinococci	Deinococcales	Deinococcaceae	Deinococcus	Deinococcus murrayi	1121383	DSM 11303	Environmental	Aquatic	Unclassified	Thermal springs	40600366	-7863815	2767614	2756	0		0	0	0	0	0	0	0		2	1	0	0	0	0	0	0	0	0	0	0	0	1	1	0	1	0	0	0	0	0
Del bac scd 2737471706	2737471706	Proteobacteria	Deltaproteobacteria	unclassified	unclassified	unclassified	Deltaproteobacteria bacterium	2026735	JGI 01_N17_750m	Environmental	Aquatic	Oceanic	Marine	230675	1561525	3572859	3191	0		0	0	0	0	1	1	2		13	0	0	0	0	1	0	0	1	0	0	0	0	0	0	0	2	0	0	0	0	0
Del bac und 2693430060	2693430060	Proteobacteria	Deltaproteobacteria	unclassified	unclassified	unclassified	Deltaproteobacteria bacterium JGI CrystG Aug3-1-D4	2035141	JGI CrystG Aug3-1-D4	Environmental	Aquatic	Unclassified	Freshwater	389383	-1101354	175808	190	0		0	0	0	0	0	0	0		0	0	0	0	0	0	0	0	0	0	0	0	0	0	0	0	1	0	0	0	0	0
Del SAR scd 2721756096	2721756096	Proteobacteria	Deltaproteobacteria	unclassified	unclassified	unclassified	SAR324 cluster bacterium JGI 01_E15	2505807	JGI 01_E15	Environmental	Aquatic	Oceanic	Marine	227519	1580072	219861	232	0		0	0	0	0	0	0	0		0	0	0	0	0	0	0	0	0	0	0	0	0	0	0	0	0	0	0	0	0	0
Des pro 453 2901220101	2901220101	Firmicutes	Bacilli	Bacillales	Thermoactinomycetaceae	Desmospora	Desmospora profundinema	1571184	0	Environmental	Aquatic	Unclassified	Sediment	0	0	3651457	3745	0		0	0	0	0	1	1	2		9	0	0	0	0	1	0	0	1	0	0	2	1	1	1	0	1	0	0	0	0	0
Des ani 460 2526164742	2526164742	Proteobacteria	Deltaproteobacteria	Desulfobacterales	Desulfobacteraceae	Desulfatiglans	Desulfatiglans anilini	1121399	DSM 4660	Environmental	Aquatic	Coastal	Marine	5383504	8180718	4667344	4105	0		1	0	1	1	1	3	4		3	1	0	1	1	3	0	0	1	0	0	0	0	1	1	0	4	0	0	0	0	0
Des alk 220 2829729602	2829729602	Firmicutes	Clostridia	Eubacteriales	Peptococcaceae	Desulfitispora	Desulfitispora alkaliphila	622674	0	Environmental	Aquatic	Hypersaline	Non-marine Saline and Alkaline	0	0	2968584	3171	0		0	0	0	0	0	3	1		1	0	0	0	0	3	0	0	0	0	0	0	0	1	1	0	1	0	0	0	0	0
Des bac scd 2698537052	2698537052	Proteobacteria	Deltaproteobacteria	Desulfobacterales	Desulfobulbaceae	unclassified	Desulfobulbaceae bacterium	2053307	JGI CrystG Aug08-2-N11	Environmental	Aquatic	Unclassified	Freshwater	389383	-1101354	305836	292	0		0	0	0	0	0	0	0		0	0	0	0	0	0	0	0	0	0	0	0	0	0	0	0	0	0	0	0	0	0
Des afr Bay 2503754016	2503754016	Proteobacteria	Deltaproteobacteria	Desulfovibrionales	Desulfovibrionaceae	Desulfocurvibacter	Desulfocurvibacter africanus	690850	Walvis Bay	Environmental	Aquatic	Oceanic	Marine	0	0	4189402	3850	0		1	0	1	1	0	1	3		2	1	2	1	1	1	0	0	0	0	0	1	1	2	1	0	6	0	0	0	0	0
Des aes 188 2582581262	2582581262	Proteobacteria	Deltaproteobacteria	Desulfobacterales	Desulfobulbaceae	Desulfopila	Desulfopila aestuarii	1121416	DSM 18488	Environmental	Aquatic	Intertidal zone	Marine	38545	139506	6065581	5367	0		2	0	1	1	1	1	4		7	1	0	2	1	1	0	0	1	0	0	1	0	2	2	0	2	1	0	0	0	0
Des lac 159 2585428067	2585428067	Firmicutes	Clostridia	Eubacteriales	Peptococcaceae	Desulfosporosinus	Desulfosporosinus lacus	1121420	DSM 15449	Environmental	Aquatic	Unclassified	Sediment	53153308	13023505	5558020	5305	0		1	0	0	0	1	4	3		8	0	0	1	0	4	0	1	1	0	0	0	0	1	2	0	2	0	0	0	0	0
Des hyd La5 2585428063	2585428063	Firmicutes	Clostridia	Eubacteriales	Peptococcaceae	Desulfotomaculum	Desulfotomaculum hydrothermale	1121428	Lam5	Environmental	Aquatic	Unclassified	Thermal springs	0	0	2628775	2691	0		0	0	0	0	0	1	1		1	0	0	0	0	1	0	0	0	0	0	0	0	1	1	0	1	0	0	0	0	0
Des biz 184 2568526004	2568526004	Proteobacteria	Deltaproteobacteria	Desulfovibrionales	Desulfovibrionaceae	Desulfovibrio	Desulfovibrio bizertensis	1121442	DSM 18034	Environmental	Aquatic	Oceanic	Marine	37278	98736	3266412	2982	0		1	0	1	1	1	4	4		1	1	0	1	1	4	0	0	1	0	0	1	0	1	1	0	1	0	0	0	0	0
Des car FWB 647000236	647000236	Proteobacteria	Deltaproteobacteria	Desulfovibrionales	Desulfovibrionaceae	Desulfovibrio	Desulfovibrio sp. FW1012B	644968	FW1012B	Environmental	Aquatic	Unclassified	Unclassified	0	0	4180133	3785	0		1	0	1	1	1	2	4		2	1	2	1	1	2	0	0	1	0	0	1	0	2	1	0	3	0	0	0	0	0
Des nat 221 2861683924	2861683924	Chrysiogenetes	Chrysiogenetes	Chrysiogenales	Chrysiogenaceae	Desulfurispira	Desulfurispira natronophila	682562	0	Environmental	Aquatic	Alkaline	Non-marine Saline and Alkaline	0	0	2497006	2283	0		0	0	0	0	0	1	1		1	0	0	0	0	1	0	0	0	0	0	0	0	1	1	0	1	0	0	0	0	0
EM3 bac scd 2264867090	2264867090	Candidatus Hydrothermae	unclassified	unclassified	unclassified	unclassified	EM3 bacterium JGI 0000106-B10	1130338	JGI 0000106-B10	Environmental	Aquatic	Hot (42-90C)	Thermal springs	40661433	-11936625	148065	138	0		0	0	0	0	0	0	0		0	0	0	0	0	0	0	0	0	0	0	0	0	0	0	0	0	0	0	0	0	0
EM3 bac und 2264867131	2264867131	Candidatus Hydrothermae	unclassified	unclassified	unclassified	unclassified	EM3 bacterium JGI 0000106-B10	1130338	JGI 0000106-B10	Environmental	Aquatic	Hot (42-90C)	Thermal springs	40661433	-11936625	1313942	1222	0		0	0	0	0	1	0	1		0	0	0	0	0	0	0	0	1	0	0	0	0	0	1	0	0	0	0	0	0	0
EM3 bac scd 2645728135	2645728135	Candidatus Hydrothermae	unclassified	unclassified	unclassified	unclassified	Candidatus Hydrothermae bacterium JGI MDM2 LHC4sed-1-H6	1955659	JGI MDM2 LHC4sed-1-H6	Environmental	Aquatic	Hot (42-90C)	Thermal springs	376906	-1188442	590065	627	0		0	0	0	0	0	0	0		2	0	0	0	0	0	0	0	0	0	0	0	0	0	0	0	0	0	0	0	0	0
Eff lac 272 2795386143	2795386143	Firmicutes	Bacilli	Bacillales	Alicyclobacillaceae	Effusibacillus	Effusibacillus lacus	1348429	0	Environmental	Aquatic	Unclassified	Freshwater	0	0	3879162	4063	0		1	0	1	1	1	1	4		8	1	0	1	1	1	0	0	1	0	0	1	1	1	1	0	1	0	0	0	0	0
Elu bac und 2657245188	2657245188	Elusimicrobia	unclassified	unclassified	unclassified	unclassified	Elusimicrobia bacterium	2030800	AG-128-M20	Environmental	Aquatic	Groundwater	Freshwater	364202	-1163233	1395813	1428	0		0	0	0	0	0	0	0		1	0	0	0	0	0	0	0	0	0	0	0	0	0	1	0	0	0	0	0	0	0
Ens sp 660 2524023207	2524023207	Proteobacteria	Alphaproteobacteria	Hyphomicrobiales	Rhizobiaceae	Ensifer	Ensifer sp. USDA 6670	936134	USDA 6670	Environmental	Aquatic	Lotic	Freshwater	-16785461	1456857333	6813453	6547	0		0	0	0	0	0	1	1		10	2	1	0	0	1	0	0	0	0	0	0	0	2	1	0	3	0	0	0	0	0
Epi mob 233 2693429875	2693429875	Proteobacteria	Alphaproteobacteria	Rhodobacterales	Rhodobacteraceae	Epibacterium	Epibacterium mobile	379347	DSM 23403	Environmental	Aquatic	Unclassified	Marine	0	0	4713652	4559	0		0	0	0	0	0	1	1		4	3	1	0	0	1	0	0	0	0	0	0	0	1	1	0	1	0	0	0	0	0
Eps bac und 2684622837	2684622837	Proteobacteria	Epsilonproteobacteria	unclassified	unclassified	unclassified	Epsilonproteobacteria bacterium SCGC AD-305-J08	1449143	SCGC AD-305-J08	Environmental	Aquatic	Unclassified	Marine	57318	200511	773640	785	0		1	0	0	0	0	0	1		1	0	0	1	0	0	0	0	0	0	0	1	0	0	0	0	1	0	0	0	0	0
Eps bac und 2687453668	2687453668	Proteobacteria	Epsilonproteobacteria	unclassified	unclassified	unclassified	Epsilonproteobacteria bacterium SCGC AD-308-C02	1449155	SCGC AD-308-C02	Environmental	Aquatic	Unclassified	Marine	57318	200511	270862	335	0		0	0	0	0	0	0	0		0	0	0	0	0	0	0	0	0	0	0	0	0	0	0	0	0	0	0	0	0	0
Eps bac scd 2700988662	2700988662	Proteobacteria	Epsilonproteobacteria	unclassified	unclassified	unclassified	Epsilonproteobacteria bacterium SCGC AD-308-C14	1449157	SCGC AD-308-C14	Environmental	Aquatic	Unclassified	Marine	57318	200511	344101	378	0		0	0	0	0	1	0	1		1	0	1	0	0	0	0	0	1	0	0	0	0	1	0	0	0	0	0	0	0	0
Eps bac scd 2713897524	2713897524	Proteobacteria	Epsilonproteobacteria	unclassified	unclassified	unclassified	Epsilonproteobacteria bacterium SCGC AD-308-I03	1449166	SCGC AD-308-I03	Environmental	Aquatic	Unclassified	Marine	57318	200511	530835	564	0		1	0	0	0	0	0	1		1	0	1	1	0	0	0	0	0	0	0	0	0	1	0	0	0	0	0	0	0	0
Eps bac und 2684622842	2684622842	Proteobacteria	Epsilonproteobacteria	unclassified	unclassified	unclassified	Epsilonproteobacteria bacterium SCGC AD-308-J19	1449168	SCGC AD-308-J19	Environmental	Aquatic	Unclassified	Marine	57318	200511	762931	798	0		0	0	0	0	1	0	1		1	0	0	0	0	0	0	0	1	0	0	0	0	1	0	0	1	0	0	0	0	0
Eps bac scd 2687453661	2687453661	Proteobacteria	Epsilonproteobacteria	unclassified	unclassified	unclassified	Epsilonproteobacteria bacterium SCGC AD-308-O04	1449175	SCGC AD-308-O04	Environmental	Aquatic	Unclassified	Marine	57318	200511	465032	490	0		0	0	0	0	0	1	1		1	0	1	0	0	1	0	0	0	0	0	0	0	0	1	0	0	0	0	0	0	0
Eps bac und 2716884888	2716884888	Proteobacteria	Epsilonproteobacteria	unclassified	unclassified	unclassified	Epsilonproteobacteria bacterium SCGC AD-308-O04	1449175	SCGC AD-308-O04	Environmental	Aquatic	Unclassified	Marine	57318	200511	743581	810	0		0	0	0	0	0	1	1		3	0	1	0	0	1	0	0	0	0	0	0	0	0	1	0	1	0	0	0	0	0
Eps bac scd 2687453662	2687453662	Proteobacteria	Epsilonproteobacteria	unclassified	unclassified	unclassified	Epsilonproteobacteria bacterium SCGC AD-308-P11	1449177	SCGC AD-308-P11	Environmental	Aquatic	Unclassified	Marine	57318	200511	467994	514	0		0	0	0	0	0	0	0		0	0	0	0	0	0	0	0	0	0	0	0	0	0	0	0	0	0	0	0	0	0
Eps bac und 2716884890	2716884890	Proteobacteria	Epsilonproteobacteria	unclassified	unclassified	unclassified	Epsilonproteobacteria bacterium SCGC AD-311-C15	1449179	SCGC AD-311-C15	Environmental	Aquatic	Unclassified	Marine	57318	200511	956094	1025	0		1	0	0	0	0	0	1		0	0	0	1	0	0	0	0	0	0	0	1	0	0	1	0	0	0	0	0	0	0
Exi sp ATb 643692023	643692023	Firmicutes	Bacilli	Bacillales	unclassified	Exiguobacterium	Exiguobacterium sp. AT1b	360911	AT1b	Environmental	Aquatic	Unclassified	Thermal springs	44969	-110.72	2999895	3138	0		0	0	0	0	0	0	0		4	1	0	0	0	0	0	0	0	0	0	0	0	1	1	0	1	0	0	0	0	0
Fer bac scd 2264867074	2264867074	Candidatus Fervidibacteria	unclassified	unclassified	unclassified	unclassified	Fervidibacteria bacterium JGI 0000001-B9	1052811	JGI 0000001-B9	Environmental	Aquatic	Hot (42-90C)	Thermal springs	40661433	-11936625	811947	859	0		0	0	0	0	0	0	0		0	0	0	0	0	0	0	0	0	0	0	0	0	1	0	0	0	0	0	0	0	0
Fer bac und 2643221443	2643221443	Candidatus Fervidibacteria	unclassified	unclassified	unclassified	unclassified	Candidatus Fervidibacteria bacterium JGI MDM2 LHC4sed-1-G17	1955660	JGI MDM2 LHC4sed-1-G17	Environmental	Aquatic	Hot (42-90C)	Thermal springs	376906	-1188442	1640896	1780	0		0	0	0	0	0	0	0		1	0	0	0	0	0	0	0	0	0	0	0	0	0	1	0	1	0	0	0	0	0
Fil lim 136 2875783027	2875783027	Firmicutes	Bacilli	Bacillales	Planococcaceae	Filibacter	Filibacter limicola	34101	0	Environmental	Aquatic	Lentic	Freshwater	0	0	4301636	4476	0		0	1	1	2	1	1	3		8	1	0	0	1	1	0	0	1	0	0	0	0	2	1	0	3	0	0	0	0	0
Fla pac 255 2728369489	2728369489	Bacteroidetes	Flavobacteriia	Flavobacteriales	Flavobacteriaceae	Flagellimonas	Flagellimonas pacifica	1247520	DSM 25885	Environmental	Aquatic	Unclassified	Marine	0	0	4444453	3981	0		1	0	1	1	1	1	4		3	2	0	1	1	1	0	0	1	0	0	0	0	0	1	0	1	0	0	0	0	0
Fla bac scd 2724679745	2724679745	Bacteroidetes	Flavobacteriia	Flavobacteriales	Flavobacteriaceae	unclassified	Flavobacteriaceae bacterium	1871037	JGI 04_M22	Environmental	Aquatic	Oceanic	Marine	226617	1579772	358557	362	0		0	0	0	0	0	0	0		0	0	0	0	0	0	0	0	0	0	0	0	0	0	0	0	0	0	0	0	0	0
Fla bac scd 2698537042	2698537042	Bacteroidetes	Flavobacteriia	Flavobacteriales	Flavobacteriaceae	unclassified	Flavobacteriaceae bacterium JGI CrystG Apr3-1-N7	2035117	JGI CrystG Apr3-1-N7	Environmental	Aquatic	Unclassified	Freshwater	389383	-1101354	338665	346	0		0	0	0	0	0	0	0		0	0	0	0	0	0	0	0	0	0	0	0	0	0	0	0	0	0	0	0	0	0
Fla bac und 2698537058	2698537058	Bacteroidetes	Flavobacteriia	Flavobacteriales	Flavobacteriaceae	unclassified	Flavobacteriaceae bacterium JGI CrystG Aug08-2-K15	2035118	JGI CrystG Aug08-2-K15	Environmental	Aquatic	Unclassified	Freshwater	389383	-1101354	307882	353	0		0	0	0	0	0	0	0		1	0	0	0	0	0	0	0	0	0	0	0	0	0	0	0	1	0	0	0	0	0
Fla bac scd 2731639241	2731639241	Bacteroidetes	Flavobacteriia	Flavobacteriales	unclassified	unclassified	Flavobacteriales bacterium	2021391	SCGC AG-487_K08	Environmental	Aquatic	Unclassified	Marine	-36.45	-73	514419	525	0		0	0	0	0	0	0	0		0	0	0	0	0	0	0	0	0	0	0	0	0	0	0	0	1	0	0	0	0	0
Fla cau 720 2596583571	2596583571	Bacteroidetes	Flavobacteriia	Flavobacteriales	Flavobacteriaceae	Flavobacterium	Flavobacterium cauense	1341154	CGMCC 1.7270	Environmental	Aquatic	Lake	Freshwater	31236229	1196862851	3084484	2975	0		1	0	1	1	1	1	4		2	0	3	1	1	1	0	0	1	0	0	0	0	1	1	0	1	0	0	0	0	0
Fla dan 257 2695421041	2695421041	Bacteroidetes	Flavobacteriia	Flavobacteriales	Flavobacteriaceae	Flavobacterium	Flavobacterium dankookense	706186	DSM 25687	Environmental	Aquatic	Unclassified	Freshwater	0	0	3211787	2952	0		1	0	1	1	1	1	4		1	0	0	1	1	1	0	0	1	0	0	0	0	1	1	0	1	0	0	0	0	0
Fla flu 198 2695420956	2695420956	Bacteroidetes	Flavobacteriia	Flavobacteriales	Flavobacteriaceae	Flavobacterium	Flavobacterium fluvii	468056	DSM 19978	Environmental	Aquatic	Lotic	Freshwater	0	0	4129111	3574	0		1	0	1	1	1	1	4		2	0	3	1	1	1	0	0	1	0	0	0	0	2	1	0	1	0	0	0	0	0
Fla sac 181 2698536752	2698536752	Bacteroidetes	Flavobacteriia	Flavobacteriales	Flavobacteriaceae	Flavobacterium	Flavobacterium saccharophilum	29534	DSM 1811	Environmental	Aquatic	Lotic	Freshwater	0	0	5209309	4593	0		1	0	1	1	1	1	4		3	0	3	1	1	1	0	0	1	0	0	0	0	2	1	0	1	0	0	0	0	0
Fla sp v22 2754412428	2754412428	Bacteroidetes	Flavobacteriia	Flavobacteriales	Flavobacteriaceae	Flavobacterium	Flavobacterium sp. 1	2035200	1	Environmental	Aquatic	Lake	Freshwater	0	0	5351669	4649	0		1	0	1	1	1	1	4		4	1	3	1	1	1	0	0	1	0	0	0	0	2	1	0	2	0	0	0	0	0
Fla sp 102 2758568848	2758568848	Bacteroidetes	Flavobacteriia	Flavobacteriales	Flavobacteriaceae	Flavobacterium	Flavobacterium sp. 102	2135623	102	Environmental	Aquatic	Lake	Freshwater	0	0	3817109	3509	0		1	0	1	1	1	1	4		2	0	0	1	1	1	0	0	1	0	0	0	0	1	1	0	1	0	0	0	0	0
Fla sp 103 2757320388	2757320388	Bacteroidetes	Flavobacteriia	Flavobacteriales	Flavobacteriaceae	Flavobacterium	Flavobacterium sp. 103	2135624	103	Environmental	Aquatic	Lake	Freshwater	0	0	4331524	3874	0		1	0	1	1	1	1	4		3	1	3	1	1	1	0	0	1	0	0	0	0	2	1	0	1	0	0	0	0	0
Fla sp 120 2756170220	2756170220	Bacteroidetes	Flavobacteriia	Flavobacteriales	Flavobacteriaceae	Flavobacterium	Flavobacterium sp. 120	2135626	120	Environmental	Aquatic	Lake	Freshwater	0	0	3683426	3304	0		1	0	1	1	1	2	4		3	0	0	1	1	2	0	0	1	0	0	0	0	1	1	0	1	0	0	0	0	0
Fla sp 326 2929811340	2929811340	Bacteroidetes	Flavobacteriia	Flavobacteriales	Flavobacteriaceae	Flavobacterium	Flavobacterium sp.	239	0	Environmental	Aquatic	Creek	Freshwater	0	0	5931572	5186	0		1	0	1	1	1	1	4		4	0	3	1	1	1	0	0	1	0	0	0	0	3	1	0	2	0	0	0	0	0
Fla sp und 2228664040	2228664040	Bacteroidetes	Flavobacteriia	Flavobacteriales	Flavobacteriaceae	Flavobacterium	Flavobacterium sp. SCGC AAA536-G18	1009713	SCGC AAA536-G18	Environmental	Aquatic	Unclassified	Marine	42205	17.71	1249725	1279	0		0	0	0	0	0	0	0		2	2	0	0	0	0	0	0	0	0	0	0	0	0	1	0	1	0	0	0	0	0
GAL bac scd 2706794768	2706794768	unclassified	unclassified	unclassified	unclassified	unclassified	uncultured bacterium	77133	JGI MDM2 DC4-3-M14	Environmental	Aquatic	Sediment	Thermal springs	0	0	1900288	1722	0		0	0	0	0	0	0	0		2	1	0	0	0	0	0	0	0	0	0	0	0	0	1	0	1	0	0	0	0	0
GAL bac scd 2619618947	2619618947	unclassified	unclassified	unclassified	unclassified	unclassified	uncultured bacterium	77133	JGI MDM2-000218CP-N4	Environmental	Aquatic	Sediment	Thermal springs	0	0	1501052	1367	0		0	0	0	0	0	0	0		1	0	0	0	0	0	0	0	0	0	0	0	0	0	0	0	1	0	0	0	0	0
GAL bac und 2619618940	2619618940	unclassified	unclassified	unclassified	unclassified	unclassified	uncultured bacterium	77133	JGI MDM2-000218CP-N6	Environmental	Aquatic	Sediment	Thermal springs	0	0	1100331	1064	0		1	0	1	1	0	1	3		0	0	0	1	1	1	0	0	0	0	0	1	0	0	1	0	0	0	0	0	0	0
GAL bac und 2619618942	2619618942	candidate division GAL15	unclassified	unclassified	unclassified	unclassified	candidate division GAL15 bacterium JGI MDM2 000223CP-C16	1955668	JGI MDM2 000223CP-C16	Environmental	Aquatic	Sediment	Thermal springs	0	0	202596	204	0		0	0	0	0	0	0	0		1	0	0	0	0	0	0	0	0	0	0	0	0	0	0	0	0	0	0	0	0	0
GAL bac und 2645728178	2645728178	unclassified	unclassified	unclassified	unclassified	unclassified	uncultured bacterium	77133	JGI MDM2-000218CP-C18	Environmental	Aquatic	Sediment	Thermal springs	0	0	472495	540	0		0	0	0	0	0	0	0		1	0	0	0	0	0	0	0	0	0	0	0	0	0	0	0	1	0	0	0	0	0
Gal sp und 2698536966	2698536966	Proteobacteria	Betaproteobacteria	Nitrosomonadales	Gallionellaceae	Gallionella	Gallionella sp. JGI CrystG Apr3-1-L12	1896232	JGI CrystG Apr3-1-L12	Environmental	Aquatic	Unclassified	Freshwater	389383	-1101354	265744	323	0		0	0	0	0	0	0	0		0	0	0	0	0	0	0	0	0	0	0	0	0	0	0	0	0	0	0	0	0	0
Gal sp und 2698537027	2698537027	Proteobacteria	Betaproteobacteria	Nitrosomonadales	Gallionellaceae	Gallionella	Gallionella sp. JGI CrystG Aug02-3-D5	1896249	JGI CrystG Aug02-3-D5	Environmental	Aquatic	Unclassified	Freshwater	389383	-1101354	284128	357	0		0	0	0	0	0	0	0		1	0	0	0	0	0	0	0	0	0	0	0	0	0	0	0	1	0	0	0	0	0
Gal sp und 2698537034	2698537034	Proteobacteria	Betaproteobacteria	Nitrosomonadales	Gallionellaceae	Gallionella	Gallionella sp. JGI CrystG Aug02-3-E22	1896247	JGI CrystG Aug02-3-E22	Environmental	Aquatic	Unclassified	Freshwater	389383	-1101354	352246	421	0		0	0	1	1	0	0	1		0	0	0	0	1	0	0	0	0	0	0	0	0	0	0	0	0	0	0	0	0	0
Gal sp und 2698537085	2698537085	Proteobacteria	Betaproteobacteria	Nitrosomonadales	Gallionellaceae	Gallionella	Gallionella sp. JGI CrystG Aug08-3-G21	1896260	JGI CrystG Aug08-3-G21	Environmental	Aquatic	Unclassified	Freshwater	389383	-1101354	345903	406	0		0	0	0	0	0	0	0		1	1	0	0	0	0	0	0	0	0	0	0	0	0	0	0	0	0	0	0	0	0
Gal sp und 2693430053	2693430053	Proteobacteria	Betaproteobacteria	Nitrosomonadales	Gallionellaceae	Gallionella	Gallionella sp. JGI CrystG Aug3-3-I11	1896295	JGI CrystG Aug3-3-I11	Environmental	Aquatic	Unclassified	Freshwater	389383	-1101354	258763	317	0		0	0	0	0	1	0	1		0	0	0	0	0	0	0	0	1	0	0	1	1	0	0	0	0	0	0	0	0	0
Gal sp und 2264867016	2264867016	Proteobacteria	Betaproteobacteria	Nitrosomonadales	Gallionellaceae	Gallionella	Gallionella sp. SCGC AAA018-N21	1131291	SCGC AAA018-N21	Environmental	Aquatic	Unclassified	Unclassified	0	0	1396108	1533	0		0	0	0	0	0	1	1		2	2	0	0	0	1	0	0	0	0	0	0	0	0	0	0	1	0	0	0	0	0
Gam bac scd 2663763578	2663763578	Proteobacteria	Gammaproteobacteria	unclassified	unclassified	unclassified	Gammaproteobacteria bacterium SCGC AC-337_M13	1465448	SCGC AC-337_M13	Environmental	Aquatic	Unclassified	Marine	50	-145	825025	822	0		0	0	0	0	0	0	0		3	1	0	0	0	0	0	0	0	0	0	0	0	1	0	0	0	0	0	0	0	0
Gam bac scd 2731639229	2731639229	Proteobacteria	Gammaproteobacteria	unclassified	unclassified	unclassified	uncultured Gammaproteobacteria bacterium	86473	SCGC AG-487_B15	Environmental	Aquatic	Unclassified	Marine	-36.45	-73	586744	574	0		0	0	0	0	0	0	0		1	0	0	0	0	0	0	0	0	0	0	0	0	0	1	0	1	0	0	0	0	0
Gel mes 145 2523231061	2523231061	Bacteroidetes	Flavobacteriia	Flavobacteriales	Flavobacteriaceae	Gelidibacter	Gelidibacter mesophilus	1121912	DSM 14095	Environmental	Aquatic	Marginal Sea	Marine	39.49	-0.4	4430943	3949	0		0	0	0	0	0	0	0		5	2	1	0	0	0	0	0	0	0	0	0	0	2	1	0	1	0	0	0	0	0
Gel hun 293 2830095549	2830095549	Proteobacteria	Alphaproteobacteria	Hyphomicrobiales	Rhizobiaceae	Gellertiella	Gellertiella hungarica	1572859	0	Environmental	Aquatic	Unclassified	Unclassified	0	0	4773980	4698	0		1	0	1	1	1	1	4		6	2	1	1	1	1	0	0	1	0	0	0	0	2	1	0	3	0	0	0	0	0
Gem bac scd 2721755948	2721755948	Gemmatimonadetes	Gemmatimonadetes	Gemmatimonadales	unclassified	unclassified	Gemmatimonadales bacterium JGI 01_H16	2478549	JGI 01_H16	Environmental	Aquatic	Oceanic	Marine	227519	158007	616946	581	0		0	0	0	0	0	0	0		4	0	0	0	0	0	0	0	0	0	0	0	0	0	0	0	0	0	0	0	0	0
Gem aqu 387 2615840721	2615840721	Proteobacteria	Alphaproteobacteria	Rhodobacterales	Rhodobacteraceae	Gemmobacter	Gemmobacter aquatilis	933059	DSM 3857	Environmental	Aquatic	Pond	Freshwater	0	0	3964038	3918	0		0	0	0	0	0	0	0		5	3	1	0	0	0	0	0	0	0	0	0	0	1	1	0	1	0	0	0	0	0
Geo sp T22 2508501004	2508501004	Firmicutes	Bacilli	Bacillales	Bacillaceae	Geobacillus	Geobacillus sp. C56-T2	600773	C56-T2	Environmental	Aquatic	Unclassified	Thermal springs	41051289	-11902879	3545944	3576	0		1	0	1	1	1	1	4		7	1	0	1	1	1	0	0	1	0	0	0	0	1	1	0	1	0	0	0	0	0
Gil chi 197 2519103187	2519103187	Proteobacteria	Gammaproteobacteria	Cellvibrionales	Cellvibrionaceae	Gilvimarinus	Gilvimarinus chinensis	1121921	DSM 19667	Environmental	Aquatic	Unclassified	Marine	36.07	120.38	4068866	3680	0		1	0	1	1	1	1	4		3	0	3	1	1	1	0	0	1	0	0	1	0	1	1	0	3	0	0	0	0	0
Gla aga 55 650716040	650716040	Proteobacteria	Gammaproteobacteria	Alteromonadales	Alteromonadaceae	Glaciecola	Glaciecola sp. 4H-3-75	983545	4H-3-75	Environmental	Aquatic	Unclassified	Marine	0	0	5393591	4688	0		1	0	1	1	1	1	4		7	0	1	1	1	1	0	0	1	0	0	1	1	1	1	0	1	0	0	0	0	0
Gla pal 149 2524023167	2524023167	Proteobacteria	Gammaproteobacteria	Alteromonadales	Alteromonadaceae	Glaciecola	Glaciecola pallidula	1121922	DSM 14239	Environmental	Aquatic	Oceanic	Marine	-68.45	78266667	4363047	3902	0		1	0	1	1	1	1	4		1	0	1	1	1	1	0	0	1	0	0	1	1	1	1	0	1	0	0	0	0	0
Glo sp 736 2508501033	2508501033	Cyanobacteria	unclassified	Chroococcales	Chroococcaceae	Gloeocapsa	Gloeocapsa sp. PCC 73106	102232	PCC 73106	Environmental	Aquatic	Wetlands	Freshwater	0	0	4025114	4152	0		1	0	0	0	1	2	3		2	1	0	1	0	2	0	0	1	0	0	0	0	1	1	0	2	0	0	0	0	0
Got bac scd 2654588190	2654588190	Candidatus Gottesmanbacteria	unclassified	unclassified	unclassified	unclassified	Gottesmanbacteria bacterium AG-138-J17	2552962	AG-138-J17	Environmental	Aquatic	Groundwater	Freshwater	443561	-1037647	237965	245	0		0	0	0	0	0	0	0		0	0	0	0	0	0	0	0	0	0	0	0	0	0	0	0	0	0	0	0	0	0
Got bac und 2657245204	2657245204	Candidatus Gottesmanbacteria	unclassified	unclassified	unclassified	unclassified	Candidatus Gottesmanbacteria bacterium	2282145	AG-138-M07	Environmental	Aquatic	Groundwater	Freshwater	443561	-1037647	343412	408	0		0	0	0	0	0	0	0		0	0	0	0	0	0	0	0	0	0	0	0	0	0	0	0	0	0	0	0	0	0
Gra men 215 2724679790	2724679790	Balneolaeota	Balneolia	Balneolales	Balneolaceae	Gracilimonas	Gracilimonas mengyeensis	1302730	DSM 21985	Environmental	Aquatic	Unclassified	Sediment	0	0	4666881	3862	0		1	0	0	0	0	0	1		4	1	0	1	0	0	0	0	0	0	0	1	0	1	1	0	2	0	0	0	0	0
Hal aes 101 2524614816	2524614816	Proteobacteria	Deltaproteobacteria	Desulfovibrionales	Desulfovibrionaceae	Halodesulfovibrio	Halodesulfovibrio aestuarii	1121434	DSM 10141	Environmental	Aquatic	Coastal	Marine	53444976	6515665	3406912	3071	0		1	0	1	1	1	3	4		3	1	2	1	1	3	0	0	1	0	0	0	0	2	2	0	5	0	0	0	0	0
Hal mar 176 2585428071	2585428071	Proteobacteria	Deltaproteobacteria	Desulfovibrionales	Desulfovibrionaceae	Halodesulfovibrio	Halodesulfovibrio marinisediminis	1121457	DSM 17456	Environmental	Aquatic	Coastal	Marine	35.69	139.75	3710653	3310	0		1	0	1	1	1	2	4		3	1	2	1	1	2	0	0	1	0	0	0	0	2	2	0	5	0	0	0	0	0
Hal sp scd 2737471750	2737471750	Proteobacteria	Gammaproteobacteria	Oceanospirillales	Halomonadaceae	Halomonas	Halomonas sp. JGI 01_G12_4000m	2664026	JGI 01_G12_4000m	Environmental	Aquatic	Oceanic	Marine	226858	1560172	1706217	1791	0		1	0	1	1	1	1	4		2	0	1	1	1	1	0	0	1	0	0	1	1	1	0	0	1	0	0	0	0	0
Hel bal 191 2524614726	2524614726	Proteobacteria	Alphaproteobacteria	Maricaulales	Robiginitomaculaceae	Hellea	Hellea balneolensis	1121948	DSM 19091	Environmental	Aquatic	Unclassified	Freshwater	42.49	41699	3208823	3091	0		1	0	0	0	0	0	1		4	1	1	1	0	0	0	0	0	0	0	0	0	1	1	0	1	0	0	0	0	0
Hip alv 246 2523231012	2523231012	Proteobacteria	Deltaproteobacteria	Desulfurellales	Desulfurellaceae	Hippea	Hippea alviniae	944480	EP5-r	Environmental	Aquatic	Hydrothermal vents	Marine	0	0	1749386	1814	0		0	0	0	0	0	0	0		2	0	0	0	0	0	0	0	0	0	0	0	0	1	1	0	1	0	0	0	0	0
Hyd the 11 2654587899	2654587899	Proteobacteria	Epsilonproteobacteria	Campylobacterales	Hydrogenimonaceae	Hydrogenimonas	Hydrogenimonas thermophila	223786	EP1-55-1	Environmental	Aquatic	Hydrothermal vents	Marine	0	0	2444910	2576	0		1	0	2	2	1	1	4		1	1	0	1	2	1	0	0	1	0	0	1	0	1	1	0	1	0	0	0	0	0
Hyd sp 364 2506210035	2506210035	Aquificae	Aquificae	Aquificales	Aquificaceae	Hydrogenobaculum	Hydrogenobaculum sp. 3684	547143	3684	Environmental	Aquatic	Unclassified	Thermal springs	44479459	-110649262	1552775	1667	0		1	0	1	1	1	2	4		1	1	0	1	1	2	0	1	1	0	0	1	1	1	1	0	1	0	0	0	0	0
Hyd hal 152 2517572244	2517572244	Proteobacteria	Gammaproteobacteria	Thiotrichales	Piscirickettsiaceae	Hydrogenovibrio	Hydrogenovibrio halophilus	1123516	DSM 15072	Environmental	Aquatic	Hypersaline	Non-marine Saline and Alkaline	0	0	2356686	2238	0		1	0	1	1	1	1	4		3	1	2	1	1	1	0	0	1	0	0	1	1	1	0	0	1	0	0	0	0	0
Idi aby 227 2642422567	2642422567	Proteobacteria	Gammaproteobacteria	Alteromonadales	Idiomarinaceae	Idiomarina	Idiomarina abyssalis	86102	KMM 227	Environmental	Aquatic	Oceanic	Marine	44235	-133	2675401	2627	0		1	0	1	1	1	1	4		4	0	2	1	1	1	0	0	1	0	0	1	1	1	1	0	1	0	0	0	0	0
Idi zob 231 2643221445	2643221445	Proteobacteria	Gammaproteobacteria	Alteromonadales	Idiomarinaceae	Idiomarina	Idiomarina zobellii	86103	KMM 231	Environmental	Aquatic	Unclassified	Marine	0	0	2582063	2575	0		1	0	1	1	1	1	4		3	0	2	1	1	1	0	0	1	0	0	1	1	1	1	0	1	0	0	0	0	0
Ign bac und 2634166606	2634166606	Ignavibacteriae	Ignavibacteria	unclassified	unclassified	unclassified	Ignavibacteria bacterium	2053306	SCGC AD-253-K02	Environmental	Aquatic	Groundwater	Freshwater	0	0	1249160	1203	0		0	0	0	0	0	0	0		1	0	0	0	0	0	0	0	0	0	0	0	0	0	0	0	0	0	0	0	0	0
Ign bac scd 2698537022	2698537022	Ignavibacteriae	Ignavibacteria	Ignavibacteriales	Ignavibacteriaceae	unclassified	Ignavibacteriaceae bacterium JGI CrystG Apr3-1-J4	2505909	JGI CrystG Apr3-1-J4	Environmental	Aquatic	Unclassified	Freshwater	389383	-1101354	202476	191	0		0	0	0	0	0	0	0		0	0	0	0	0	0	0	0	0	0	0	0	0	0	0	0	0	0	0	0	0	0
Jan aqu 288 2681813552	2681813552	Proteobacteria	Alphaproteobacteria	Rhodobacterales	Roseobacteraceae	Jannaschia	Jannaschia aquimarina	935700	DSM 28248	Environmental	Aquatic	Unclassified	Marine	0	0	4117706	4147	0		0	0	0	0	0	0	0		5	2	1	0	0	0	0	0	0	0	0	0	0	1	1	0	1	0	0	0	0	0
Jan seo 257 2675903158	2675903158	Proteobacteria	Alphaproteobacteria	Rhodobacterales	Roseobacteraceae	Jannaschia	Jannaschia seohaensis	475081	DSM 25227	Environmental	Aquatic	Unclassified	Sediment	0	0	4842958	4692	0		0	0	0	0	0	0	0		9	2	2	0	0	0	0	0	0	0	0	0	0	1	1	0	1	0	0	0	0	0
Jan sp 611 2738541335	2738541335	Proteobacteria	Betaproteobacteria	Burkholderiales	Oxalobacteraceae	Janthinobacterium	Janthinobacterium sp. 61	2035209	61	Environmental	Aquatic	Lake	Freshwater	0	0	6003843	5495	0		1	0	1	1	1	1	4		3	2	0	1	1	1	0	0	1	0	0	1	0	2	1	0	1	0	0	0	0	0
Jon kro 453 2519899672	2519899672	Actinobacteria	Actinomycetia	Corynebacteriales	Gordoniaceae	Jongsikchunia	Jongsikchunia kroppenstedtii	468556	NP8-5	Environmental	Aquatic	Unclassified	Unclassified	36125	128346	4226979	4079	0		2	0	1	1	1	1	4		7	0	0	2	1	1	0	0	1	0	0	0	0	0	1	0	0	0	0	0	0	0
Kor bac scd 2698537049	2698537049	Proteobacteria	Alphaproteobacteria	Kordiimonadales	unclassified	unclassified	Kordiimonadales bacterium JGI CrystG Aug08-3-G5	2035145	JGI CrystG Aug08-3-G5	Environmental	Aquatic	Unclassified	Freshwater	389383	-1101354	341126	355	0		0	0	0	0	0	0	0		0	1	1	0	0	0	0	0	0	0	0	0	0	0	0	0	0	0	0	0	0	0
Kyt sed 207 644736380	644736380	Actinobacteria	Actinomycetia	Micrococcales	Kytococcaceae	Kytococcus	Kytococcus sedentarius	478801	541, DSM 20547	Environmental	Aquatic	Unclassified	Marine	32718834	-117163841	2785024	2692	0		0	0	0	0	0	1	1		2	1	0	0	0	1	0	0	0	0	0	0	0	0	1	0	1	0	0	0	0	0
Lab met JL0 2565956506	2565956506	Proteobacteria	Alphaproteobacteria	Hyphomicrobiales	Xanthobacteraceae	Labrys	Labrys methylaminiphilus	1096091	JLW10	Environmental	Aquatic	Lentic	Freshwater	0	0	7517092	7014	0		2	0	1	1	1	1	4		17	2	1	2	1	1	0	0	1	0	0	0	0	1	1	0	1	0	0	0	0	0
Lee mar 363 2582581269	2582581269	Bacteroidetes	Flavobacteriia	Flavobacteriales	Flavobacteriaceae	Leeuwenhoekiella	Leeuwenhoekiella marinoflava	1122159	DSM 3653	Environmental	Aquatic	Unclassified	Marine	57.17	-2.08	4733424	4129	0		1	0	1	1	1	1	4		2	1	0	1	1	1	0	0	1	0	0	0	0	1	1	0	1	0	0	0	0	0
Leg che 193 2558309037	2558309037	Proteobacteria	Gammaproteobacteria	Legionellales	Legionellaceae	Legionella	Legionella cherrii	1122160	DSM 19213	Environmental	Aquatic	Unclassified	Unclassified	0	0	3698679	3228	0		1	0	1	1	1	1	4		5	1	2	1	1	1	0	0	1	0	0	1	1	1	1	0	3	0	0	0	0	0
Leg isr 195 2599185260	2599185260	Proteobacteria	Gammaproteobacteria	Legionellales	Legionellaceae	Legionella	Legionella israelensis	1122162	DSM 19235	Environmental	Aquatic	Pond	Freshwater	3144395984	3499603399	3069473	3016	0		1	0	1	1	1	1	4		2	3	1	1	1	1	0	0	1	0	0	1	1	1	1	0	3	0	0	0	0	0
Leg bac und 2698537120	2698537120	Proteobacteria	Gammaproteobacteria	Legionellales	unclassified	unclassified	Legionellales bacterium JGI CrystG Aug08-2-D14	2035147	JGI CrystG Aug08-2-D14	Environmental	Aquatic	Unclassified	Freshwater	389383	-1101354	1228860	1271	0		0	0	1	1	0	0	1		1	1	0	0	1	0	0	0	0	0	0	0	0	1	0	0	1	0	0	0	0	0
Lei aqu 206 2821241899	2821241899	Actinobacteria	Actinomycetia	Micrococcales	Microbacteriaceae	Leifsonia	Leifsonia aquatica	144185	0	Environmental	Aquatic	Unclassified	Unclassified	0	0	4406548	4315	0		0	0	0	0	0	0	0		3	0	0	0	0	0	0	0	0	0	0	0	0	0	1	0	1	0	0	0	0	0
Lei aqu 245 2521172617	2521172617	Proteobacteria	Alphaproteobacteria	Rhodobacterales	Roseobacteraceae	Leisingera	Leisingera aquimarina	999611	DSM 24565	Environmental	Aquatic	Intertidal zone	Marine	444123	89264	5344253	5217	0		1	0	1	1	1	1	4		4	3	1	1	1	1	0	0	1	0	0	1	0	1	1	1	1	1	0	0	0	0
Len alg 247 2693429861	2693429861	Proteobacteria	Alphaproteobacteria	Rhodobacterales	Rhodobacteraceae	Lentibacter	Lentibacter algarum	576131	DSM 24677	Environmental	Aquatic	Unclassified	Unclassified	0	0	3293487	3319	0		0	0	0	0	0	0	0		3	2	1	0	0	0	0	0	0	0	0	0	0	1	1	0	1	0	0	0	0	0
Lep och und 2506520002	2506520002	Proteobacteria	Betaproteobacteria	Burkholderiales	unclassified	Leptothrix	Leptothrix ochracea	735332	L12	Environmental	Aquatic	Unclassified	Marine	4386005	-69650145	875389	1269	0		0	0	0	0	0	1	1		0	0	0	0	0	1	0	0	0	0	0	0	0	0	0	0	0	0	0	0	0	0
Lew aga 240 2693429910	2693429910	Bacteroidetes	Saprospiria	Saprospirales	Lewinellaceae	Lewinella	Lewinella agarilytica	478744	DSM 24740	Environmental	Aquatic	Unclassified	Sediment	0	0	6220808	4949	0		1	0	1	1	1	1	4		6	1	2	1	1	1	0	0	1	0	0	0	0	1	1	0	1	0	0	0	0	0
Lim var 852 2827960989	2827960989	Proteobacteria	Alphaproteobacteria	Rhodobacterales	Rhodobacteraceae	Limimaricola	Limimaricola variabilis	1492771	0	Environmental	Aquatic	Unclassified	Marine	0	0	3653427	3561	0		1	0	1	1	1	1	4		4	2	1	1	1	1	0	0	1	0	0	1	0	1	1	0	1	1	0	0	0	0
Lim hal 254 2654587884	2654587884	Proteobacteria	Alphaproteobacteria	Rhodospirillales	Rhodospirillaceae	Limimonas	Limimonas halophila	1082479	DSM 25584	Environmental	Aquatic	Hypersaline	Non-marine Saline and Alkaline	0	0	3039361	2892	0		2	0	1	1	1	1	4		1	2	1	2	1	1	0	0	1	0	0	1	1	1	1	0	1	0	0	0	0	0
Lim sp scd 2737471704	2737471704	Proteobacteria	Betaproteobacteria	Burkholderiales	Comamonadaceae	Limnohabitans	Limnohabitans sp. JGI_MCM14ME275	2664013	JGI_MCM14ME275	Environmental	Aquatic	Lake	Freshwater	43099	-89405	235863	268	0		0	0	0	0	0	0	0		0	0	0	0	0	0	0	0	0	0	0	0	0	0	1	0	0	0	0	0	0	0
Lok pon 104 2828431062	2828431062	Proteobacteria	Alphaproteobacteria	Rhodobacterales	Roseobacteraceae	Loktanella	Loktanella ponticola	1524255	0	Environmental	Aquatic	Unclassified	Marine	0	0	3729572	3768	0		0	0	0	0	0	0	0		3	3	2	0	0	0	0	0	0	0	0	0	0	1	1	0	1	0	0	0	0	0
Mar the 454 2524614583	2524614583	Actinobacteria	Actinomycetia	Streptosporangiales	Nocardiopsaceae	Marinactinospora	Marinactinospora thermotolerans	1122192	DSM 45154	Environmental	Aquatic	Oceanic	Marine	21149383	117371582	5663707	5039	0		0	0	0	0	0	0	0		12	1	0	0	0	0	0	0	0	0	0	0	0	0	1	1	3	0	0	0	0	0
Mar pie 168 2636415975	2636415975	Firmicutes	Bacilli	Lactobacillales	Carnobacteriaceae	Marinilactibacillus	Marinilactibacillus piezotolerans	258723	DSM 16108	Environmental	Aquatic	Sediment	Marine	0	0	2554689	2544	0		0	0	0	0	0	0	0		4	0	0	0	0	0	0	0	0	0	0	0	0	1	1	0	1	0	0	0	0	0
Mar bac scd 2264867242	2264867242	Candidatus Marinimicrobia	unclassified	unclassified	unclassified	unclassified	Marinimicrobia bacterium SCGC AAA160-I06	1007123	SCGC AAA160-I06	Environmental	Aquatic	Oceanic	Marine	43.84	-69.64	884929	1007	0		0	0	0	0	0	0	0		2	0	0	0	0	0	0	0	0	0	0	0	0	1	1	0	1	0	0	0	0	0
Mar aga 165 2524023067	2524023067	Proteobacteria	Gammaproteobacteria	Cellvibrionales	Cellvibrionaceae	Marinimicrobium	Marinimicrobium agarilyticum	1122194	DSM 16975	Environmental	Aquatic	Unclassified	Sediment	0	0	4502291	3836	0		1	0	1	1	1	1	4		1	0	3	1	1	1	0	0	1	0	0	1	0	1	1	0	2	0	0	0	0	0
Mar ana 260 2695420943	2695420943	Bacteroidetes	Bacteroidia	Marinilabiliales	Prolixibacteraceae	Mariniphaga	Mariniphaga anaerophila	1484053	DSM 26910	Environmental	Aquatic	Unclassified	Sediment	0	0	5048302	4031	0		0	0	0	0	0	0	0		1	1	0	0	0	0	0	0	0	0	0	0	0	0	1	0	1	0	0	0	0	0
Mar lit 219 2901074514	2901074514	Thermotogae	Thermotogae	Petrotogales	Petrotogaceae	Marinitoga	Marinitoga litoralis	570855	0	Environmental	Aquatic	Hydrothermal vents	Marine	0	0	2295579	2321	0		0	0	0	0	0	2	1		2	0	0	0	0	2	0	0	0	0	0	0	0	1	1	0	1	0	0	0	0	0
Mar bac scd 2740891900	2740891900	Proteobacteria	Gammaproteobacteria	Alteromonadales	Alteromonadaceae	Marinobacter	Marinobacter sp. SCGC AG-485_N18	2738682	SCGC AG-485_N18	Environmental	Aquatic	Unclassified	Marine	-223933	140318	358751	340	0		0	0	0	0	0	0	0		0	0	1	0	0	0	0	0	0	0	0	0	0	0	0	0	0	0	0	0	0	0
Mar rhi 182 2518645605	2518645605	Proteobacteria	Gammaproteobacteria	Oceanospirillales	Oceanospirillaceae	Marinobacterium	Marinobacterium rhizophilum	1122202	DSM 18822	Environmental	Aquatic	Unclassified	Sediment	37485	126516	5364574	4853	0		2	0	1	1	1	1	4		8	1	1	2	1	1	0	0	1	0	0	1	1	1	1	0	1	0	0	0	0	0
Mar com 564 2757320362	2757320362	Proteobacteria	Gammaproteobacteria	Oceanospirillales	Oceanospirillaceae	Marinomonas	Marinomonas communis	28254	DSM 5604	Environmental	Aquatic	Unclassified	Marine	0	0	3854463	3638	0		1	0	1	1	1	1	4		1	0	1	1	1	1	0	0	1	0	0	1	1	1	1	0	2	0	0	0	0	0
Mar pol 169 2582581270	2582581270	Proteobacteria	Gammaproteobacteria	Oceanospirillales	Oceanospirillaceae	Marinomonas	Marinomonas polaris	1122206	DSM 16579	Environmental	Aquatic	Unclassified	Marine	-5066656	68416659	5038537	4687	0		1	0	1	1	1	1	4		2	0	1	1	1	1	0	0	1	0	0	1	1	1	1	0	2	0	0	0	0	0
Mar sp und 2698537116	2698537116	Proteobacteria	Zetaproteobacteria	Mariprofundales	Mariprofundaceae	Mariprofundus	Mariprofundus sp. JGI CrystG Aug08-2-E12	1896269	JGI CrystG Aug08-2-E12	Environmental	Aquatic	Unclassified	Freshwater	389383	-1101354	229362	277	0		0	0	0	0	0	0	0		0	0	0	0	0	0	0	0	0	0	0	0	0	0	0	0	0	0	0	0	0	0
Mar sp und 2698537113	2698537113	Proteobacteria	Zetaproteobacteria	Mariprofundales	Mariprofundaceae	Mariprofundus	Mariprofundus sp. JGI CrystG Aug08-3-D6	1896272	JGI CrystG Aug08-3-D6	Environmental	Aquatic	Unclassified	Freshwater	389383	-1101354	444410	517	0		0	0	0	0	0	0	0		1	0	0	0	0	0	0	0	0	0	0	0	0	1	0	0	0	0	0	0	0	0
Mar sp und 2698537111	2698537111	Proteobacteria	Zetaproteobacteria	Mariprofundales	Mariprofundaceae	Mariprofundus	Mariprofundus sp. JGI CrystG Aug08-3-L9	1896270	JGI CrystG Aug08-3-L9	Environmental	Aquatic	Unclassified	Freshwater	389383	-1101354	616296	665	0		0	0	0	0	0	0	0		0	1	0	0	0	0	0	0	0	0	0	0	0	0	0	0	0	0	0	0	0	0
Mar sp und 2693430042	2693430042	Proteobacteria	Zetaproteobacteria	Mariprofundales	Mariprofundaceae	Mariprofundus	Mariprofundus sp. JGI CrystG Aug3-3-F16	1896304	JGI CrystG Aug3-3-F16	Environmental	Aquatic	Unclassified	Freshwater	389383	-1101354	79721	93	0		0	0	0	0	0	0	0		0	0	0	0	0	0	0	0	0	0	0	0	0	0	0	0	0	0	0	0	0	0
Mar hal 291 2695421018	2695421018	Proteobacteria	Alphaproteobacteria	Rhodobacterales	Rhodobacteraceae	Marivita	Marivita hallyeonensis	996342	DSM 29431	Environmental	Aquatic	Unclassified	Marine	0	0	4193223	4231	0		0	0	0	0	0	0	0		7	2	1	0	0	0	0	0	0	0	0	0	0	1	1	0	1	0	0	0	0	0
Mei sil 996 646564546	646564546	Deinococcus-Thermus	Deinococci	Thermales	Thermaceae	Meiothermus	Meiothermus silvanus	526227	VI-R2, DSM 9946	Environmental	Aquatic	Unclassified	Thermal springs	41.38	-8.32	3721669	3720	0		0	0	0	0	0	0	0		2	1	0	0	0	0	0	0	0	0	0	0	0	1	1	0	1	0	0	0	0	0
Mel pro 457 2734482286	2734482286	Firmicutes	Bacilli	Bacillales	Thermoactinomycetaceae	Melghirimyces	Melghirimyces profundicolus	1242148	DSM 45787	Environmental	Aquatic	Oceanic	Marine	0	0	3768904	3801	0		1	1	1	2	1	1	4		12	1	0	1	1	1	0	0	1	0	0	0	0	1	1	0	1	0	0	0	0	0
Mes sp WS3 2508501126	2508501126	Proteobacteria	Alphaproteobacteria	Hyphomicrobiales	Phyllobacteriaceae	Mesorhizobium	Mesorhizobium sp. WSM1293	1040984	WSM1293	Environmental	Aquatic	Intertidal zone	Marine	37147182	24514618	6938611	6710	0		1	0	1	1	1	1	4		14	2	1	1	1	1	0	0	1	0	0	0	0	1	1	1	4	0	0	0	0	0
Mes sp 207 2927228452	2927228452	Proteobacteria	Alphaproteobacteria	Hyphomicrobiales	Phyllobacteriaceae	Mesorhizobium	unclassified	68287	0	Environmental	Aquatic	Lake	Freshwater	444111	-1103163	6214458	6008	0		1	0	1	1	2	2	4		7	2	2	1	1	2	0	0	2	0	0	0	0	1	1	0	3	0	0	0	0	0
Met tun 222 2574180448	2574180448	Proteobacteria	Gammaproteobacteria	Methylococcales	Methylococcaceae	Methylobacter	Methylobacter tundripaludum	1408450	21/22	Environmental	Aquatic	Lentic	Freshwater	47631156	-122254601	4676595	4254	0		1	0	2	2	2	1	4		2	1	2	1	2	1	0	0	2	0	0	1	1	1	1	0	2	0	0	0	0	0
Met org 760 2756170276	2756170276	Proteobacteria	Alphaproteobacteria	Hyphomicrobiales	Methylobacteriaceae	Methylobacterium	Methylobacterium organophilum	410	DSM 760	Environmental	Aquatic	Unclassified	Sediment	0	0	6750984	6424	0		1	0	1	1	1	1	4		5	2	1	1	1	1	0	0	1	0	0	0	0	2	1	0	3	0	0	0	0	0
Met sp 206 2857422599	2857422599	Proteobacteria	Alphaproteobacteria	Hyphomicrobiales	Methylobacteriaceae	Methylobacterium	Methylobacterium sp. YL-MPn5-2016	2723101	0	Environmental	Aquatic	Lake	Freshwater	444111	-1103163	6864218	6647	0		1	0	1	1	1	1	4		5	2	1	1	1	1	0	0	1	0	0	0	0	2	1	0	3	0	0	0	0	0
Met aci B22 2510065046	2510065046	Proteobacteria	Alphaproteobacteria	Hyphomicrobiales	Beijerinckiaceae	Methylocapsa	Methylocapsa acidiphila	395964	B2	Environmental	Aquatic	Wetlands	Freshwater	0	0	4103433	3762	0		1	0	1	1	1	1	4		2	3	1	1	1	1	0	0	1	0	0	0	0	1	1	0	1	0	0	0	0	0
Met met MC9 2504756059	2504756059	Proteobacteria	Gammaproteobacteria	Methylococcales	Methylococcaceae	Methylomonas	Methylomonas methanica	857087	MC09	Environmental	Aquatic	Unclassified	Marine	0	0	5051681	4664	0		1	0	1	1	1	1	4		2	0	3	1	1	1	0	0	1	0	0	1	1	1	1	0	2	0	0	0	0	0
Met sp Q88 2585427610	2585427610	Proteobacteria	Betaproteobacteria	Nitrosomonadales	Methylophilaceae	Methylophilus	Methylophilus sp. Q8	1506586	Q8	Environmental	Aquatic	Lake	Freshwater	47634583	-12226655	2900053	2779	0		1	0	1	1	1	1	4		2	1	1	1	1	1	0	0	1	0	0	1	1	1	1	0	3	0	0	0	0	0
Met sp G11 2585427607	2585427607	Proteobacteria	Betaproteobacteria	Nitrosomonadales	Methylophilaceae	Methylotenera	Methylotenera sp. G11	1506585	G11	Environmental	Aquatic	Lake	Freshwater	47634583	-12226655	2545099	2423	0		1	0	1	1	1	1	4		1	1	1	1	1	1	0	0	1	0	0	1	1	1	1	0	1	0	0	0	0	0
Met the NVD 2517287031	2517287031	Proteobacteria	Betaproteobacteria	Nitrosomonadales	Sterolibacteriaceae	Methyloversatilis	Methyloversatilis thermotolerans	1346290	NVD	Environmental	Aquatic	Hot (42-90C)	Thermal springs	545116659	1599154188	4161309	3821	0		1	0	1	1	1	1	4		6	2	0	1	1	1	0	0	1	0	0	2	1	1	1	0	1	0	0	0	0	0
Mic put 197 2818991222	2818991222	Actinobacteria	Actinomycetia	Micrococcales	Microbacteriaceae	Microcella	Microcella putealis	337005	0	Environmental	Aquatic	Unclassified	Unclassified	0	0	2547662	2474	0		0	0	0	0	0	0	0		3	0	0	0	0	0	0	0	0	0	0	0	0	0	1	0	1	0	0	0	0	0
Mic bac scd 2698536854	2698536854	Candidatus Microgenomates	unclassified	unclassified	unclassified	unclassified	Candidatus Microgenomates bacterium JGI CrystG Apr02-2-G10	2094204	JGI CrystG Apr02-2-G10	Environmental	Aquatic	Unclassified	Freshwater	389383	-1101354	242473	284	0		0	0	0	0	0	0	0		0	0	0	0	0	0	0	0	0	0	0	0	0	0	0	0	0	0	0	0	0	0
Mic bac scd 2693429837	2693429837	Candidatus Microgenomates	unclassified	unclassified	unclassified	unclassified	Candidatus Microgenomates bacterium JGI CrystG Apr02-2-H10	2094205	JGI CrystG Apr02-2-H10	Environmental	Aquatic	Unclassified	Freshwater	389383	-1101354	284567	315	0		0	0	0	0	0	0	0		0	0	0	0	0	0	0	0	0	0	0	0	0	0	0	0	0	0	0	0	0	0
Mic bac scd 2693429842	2693429842	Candidatus Microgenomates	unclassified	unclassified	unclassified	unclassified	Candidatus Microgenomates bacterium JGI CrystG Apr02-2-K21	2094210	JGI CrystG Apr02-2-K21	Environmental	Aquatic	Unclassified	Freshwater	389383	-1101354	215544	250	0		0	0	0	0	0	0	0		0	0	0	0	0	0	0	0	0	0	0	0	0	0	0	0	0	0	0	0	0	0
Mic bac und 2698536826	2698536826	Candidatus Microgenomates	unclassified	unclassified	unclassified	unclassified	Candidatus Microgenomates bacterium JGI CrystG Apr02-3-D12	2094214	JGI CrystG Apr02-3-D12	Environmental	Aquatic	Unclassified	Freshwater	389383	-1101354	550488	677	0		0	0	0	0	0	0	0		0	0	0	0	0	0	0	0	0	0	0	0	0	0	0	0	0	0	0	0	0	0
Mic bac und 2698536976	2698536976	Candidatus Microgenomates	unclassified	unclassified	unclassified	unclassified	Candidatus Microgenomates bacterium JGI CrystG Apr3-2-G12	2094227	JGI CrystG Apr3-2-G12	Environmental	Aquatic	Unclassified	Freshwater	389383	-1101354	691026	826	0		0	0	0	0	0	0	0		0	0	0	0	0	0	0	0	0	0	0	0	0	0	0	0	0	0	0	0	0	0
Mic bac und 2698537107	2698537107	Candidatus Microgenomates	unclassified	unclassified	unclassified	unclassified	Candidatus Microgenomates bacterium JGI CrystG Aug08-3-H12	2094235	JGI CrystG Aug08-3-H12	Environmental	Aquatic	Unclassified	Freshwater	389383	-1101354	571508	616	0		0	0	0	0	0	0	0		0	0	0	0	0	0	0	0	0	0	0	0	0	0	0	0	0	0	0	0	0	0
Mic bac scd 2642422607	2642422607	Candidatus Microgenomates	unclassified	unclassified	unclassified	unclassified	Candidatus Microgenomates bacterium	2093373	JGI MDM2 000217CP-E18	Environmental	Aquatic	Drinking water	Freshwater	0	0	300350	361	0		0	0	0	0	0	0	0		0	0	0	0	0	0	0	0	0	0	0	0	0	0	0	0	0	0	0	0	0	0
Mic bac scd 2264867149	2264867149	Candidatus Microgenomates	unclassified	unclassified	unclassified	unclassified	Microgenomates bacterium SCGC AAA011-A19	1104607	SCGC AAA011-A19	Environmental	Aquatic	Groundwater	Freshwater	44354886	-103763954	594449	650	0		0	0	0	0	0	0	0		0	0	0	0	0	0	0	0	0	0	0	0	0	0	0	0	0	0	0	0	0	0
Mic bac scd 2264867151	2264867151	Candidatus Microgenomates	unclassified	unclassified	unclassified	unclassified	Microgenomates bacterium SCGC AAA011-B20	1104610	SCGC AAA011-B20	Environmental	Aquatic	Groundwater	Freshwater	44354886	-103763954	633002	806	0		0	0	0	0	0	0	0		0	0	0	0	0	0	0	0	0	0	0	0	0	0	0	0	0	0	0	0	0	0
Mic rif 443 2623620551	2623620551	Actinobacteria	Actinomycetia	Micromonosporales	Micromonosporaceae	Micromonospora	Micromonospora rifamycinica	291594	DSM 44983	Environmental	Aquatic	Unclassified	Marine	0	0	7011269	6010	0		2	0	1	1	1	1	4		12	1	0	2	1	1	0	0	1	0	0	0	0	2	1	0	7	0	0	0	0	0
Mic sp CN3 2799112249	2799112249	Actinobacteria	Actinomycetia	Micromonosporales	Micromonosporaceae	Micromonospora	Micromonospora sp. CNZ303	2512144	0	Environmental	Aquatic	Oceanic	Marine	0	0	7493512	6530	0		2	0	1	1	1	1	4		13	1	0	2	1	1	0	0	1	0	0	0	0	2	1	0	2	0	0	0	0	0
Myr mar 238 2615840711	2615840711	Bacteroidetes	Flavobacteriia	Flavobacteriales	Flavobacteriaceae	Myroides	Myroides marinus	703342	DSM 23048	Environmental	Aquatic	Unclassified	Marine	0	0	4158306	3799	0		1	0	1	1	1	1	4		3	0	2	1	1	1	0	0	1	0	0	0	0	1	1	0	1	0	0	0	0	0
Nat the LFF 642555142	642555142	Firmicutes	Clostridia	Natranaerobiales	Natranaerobiaceae	Natranaerobius	Natranaerobius thermophilus	457570	JW/NM-WN-LF	Environmental	Aquatic	Lentic	Freshwater	30325278	30407222	3191453	2970	0		0	0	0	0	0	0	0		3	0	0	0	0	0	0	0	0	0	0	0	0	1	1	0	1	0	0	0	0	0
Nat pro BS1 2926676806	2926676806	Proteobacteria	Gammaproteobacteria	Chromatiales	Ectothiorhodospiraceae	Natronospira	Natronospira proteinivora	1807133	0	Environmental	Aquatic	Lake	Non-marine Saline and Alkaline	0	0	2926162	2692	0		1	0	1	1	1	1	4		3	1	3	1	1	1	0	0	1	0	0	1	1	1	1	0	2	0	0	0	0	0
Ner ign 169 2599185238	2599185238	Proteobacteria	Alphaproteobacteria	Rhodobacterales	Roseobacteraceae	Nereida	Nereida ignava	1122600	DSM 16309	Environmental	Aquatic	Unclassified	Marine	39.44	-0.31	2837944	2882	0		0	0	0	0	0	0	0		4	2	1	0	0	0	0	0	0	0	0	0	0	1	1	0	1	0	0	0	0	0
Nit hal Nc4 646564556	646564556	Proteobacteria	Gammaproteobacteria	Chromatiales	Chromatiaceae	Nitrosococcus	Nitrosococcus halophilus	472759	Nc4	Environmental	Aquatic	Unclassified	Marine	0	0	4145260	4086	0		1	0	1	1	1	1	4		3	1	1	1	1	1	0	0	1	0	0	1	1	1	1	0	1	0	0	0	0	0
Nit cry 491 2588253501	2588253501	Proteobacteria	Betaproteobacteria	Nitrosomonadales	Nitrosomonadaceae	Nitrosomonas	Nitrosomonas cryotolerans	1131553	4W30	Environmental	Aquatic	Unclassified	Marine	0	0	2928185	2710	0		2	0	1	1	1	1	4		2	1	0	2	1	1	0	0	1	0	0	1	1	1	1	0	1	0	0	0	0	0
Nit sp scd 2737471732	2737471732	Nitrospinae	Nitrospinia	Nitrospinales	Nitrospinaceae	Nitrospina	Nitrospina sp. JGI 01_D9_1000m	2664027	JGI 01_D9_1000m	Environmental	Aquatic	Oceanic	Marine	238525	1567669	248270	261	0		1	0	0	0	0	0	1		0	0	0	1	0	0	0	0	0	0	0	1	0	0	0	0	0	0	0	0	0	0
Nit sp scd 2739367984	2739367984	Nitrospinae	Nitrospinia	Nitrospinales	Nitrospinaceae	Nitrospina	Nitrospina sp. JGI 01_I12_750m	2664029	JGI 01_I12_750m	Environmental	Aquatic	Oceanic	Marine	230675	1561525	466941	508	0		0	0	0	0	1	0	1		0	0	0	0	0	0	0	0	1	0	0	0	0	0	0	0	0	0	0	0	0	0
Niv umo 109 2830054275	2830054275	Proteobacteria	Betaproteobacteria	Rhodocyclales	Rhodocyclaceae	Niveibacterium	Niveibacterium umoris	1193620	0	Environmental	Aquatic	Unclassified	Unclassified	0	0	4801105	4372	0		1	0	1	1	1	1	4		4	1	1	1	1	1	0	0	1	0	0	2	1	1	1	0	1	0	0	0	0	0
Noc sal 189 2893566641	2893566641	Actinobacteria	Actinomycetia	Propionibacteriales	Nocardioidaceae	Nocardioides	Nocardioides salarius	374513	0	Environmental	Aquatic	Unclassified	Marine	0	0	4466463	4354	0		0	0	0	0	0	0	0		6	1	0	0	0	0	0	0	0	0	0	0	0	0	1	0	1	0	0	0	0	0
OD1 Wol und 2657244915	2657244915	Candidatus Parcubacteria	unclassified	unclassified	unclassified	unclassified	unclassified	221216	AG-122-J04	Environmental	Aquatic	Groundwater	Freshwater	364252	-1162914	941443	1150	0		0	0	0	0	0	0	0		1	0	0	0	0	0	0	0	0	0	0	0	0	0	0	0	0	0	0	0	0	0
Oce pro 147 649633077	649633077	Deinococcus-Thermus	Deinococci	Thermales	Thermaceae	Oceanithermus	Oceanithermus profundus	670487	506, DSM 14977	Environmental	Aquatic	Hydrothermal vents	Marine	44420	-103.93	2439291	2445	0		0	0	0	0	0	0	0		3	1	0	0	0	0	0	0	0	0	0	0	0	1	1	0	1	0	0	0	0	0
Oce SAR scd 2721756105	2721756105	Proteobacteria	Gammaproteobacteria	Oceanospirillales	unclassified	unclassified	Oceanospirillales bacterium JGI 01_M11	2505812	JGI 01_M11	Environmental	Aquatic	Oceanic	Marine	227519	1580072	496820	538	0		0	0	0	0	0	0	0		1	1	0	0	0	0	0	0	0	0	0	0	0	1	0	0	0	0	0	0	0	0
Oce SAR scd 2739367784	2739367784	Proteobacteria	Gammaproteobacteria	Oceanospirillales	unclassified	unclassified	unclassified	135619	JGI 02_D10	Environmental	Aquatic	Oceanic	Marine	227897	1579194	893693	936	0		0	0	0	0	0	0	0		1	1	1	0	0	0	0	0	0	0	0	0	0	1	1	0	0	0	0	0	0	0
Oce SAR scd 2721755885	2721755885	Proteobacteria	Gammaproteobacteria	Oceanospirillales	unclassified	unclassified	Oceanospirillales bacterium JGI 02_I10	2505813	JGI 02_I10	Environmental	Aquatic	Oceanic	Marine	227897	157919	450480	468	0		0	0	0	0	0	0	0		0	1	0	0	0	0	0	0	0	0	0	0	0	1	1	0	0	0	0	0	0	0
Omn bac scd 2698536975	2698536975	Candidatus Omnitrophica	unclassified	unclassified	unclassified	unclassified	Candidatus Omnitrophica bacterium JGI CrystG Apr3-3-M10	2505910	JGI CrystG Apr3-3-M10	Environmental	Aquatic	Unclassified	Freshwater	389383	-1101354	415801	377	0		0	0	0	0	0	0	0		0	0	0	0	0	0	0	0	0	0	0	0	0	0	0	0	2	0	0	0	0	0
Omn bac scd 2645728145	2645728145	Candidatus Omnitrophica	unclassified	unclassified	unclassified	unclassified	Omnitrophica bacterium JGI MDM2 000217CP-G5	2738688	JGI MDM2 000217CP-G5	Environmental	Aquatic	Drinking water	Freshwater	0	0	402884	402	0		0	0	0	0	0	0	0		1	0	0	0	0	0	0	0	0	0	0	1	0	1	0	0	1	0	0	0	0	0
Omn bac und 2645728170	2645728170	Candidatus Omnitrophica	unclassified	unclassified	unclassified	unclassified	Candidatus Omnitrophica bacterium JGI MDM2 000217CP-K11	1955675	JGI MDM2 000217CP-K11	Environmental	Aquatic	Drinking water	Freshwater	0	0	311980	317	0		0	0	0	0	0	1	1		1	0	0	0	0	1	0	0	0	0	0	0	0	0	0	0	0	0	0	0	0	0
Omn bac scd 2264867163	2264867163	Candidatus Omnitrophica	unclassified	unclassified	unclassified	unclassified	Omnitrophica bacterium SCGC AAA252-B19	1047006	SCGC AAA252-B19	Environmental	Aquatic	Saline	Non-marine Saline and Alkaline	49682207	-124005217	518969	460	0		0	0	1	1	0	1	2		0	0	0	0	1	1	0	0	0	0	0	0	0	0	1	0	0	0	0	0	0	0
Owe hon 178 2508501098	2508501098	Bacteroidetes	Flavobacteriia	Flavobacteriales	Schleiferiaceae	Owenweeksia	Owenweeksia hongkongensis	926562	DSM 17368	Environmental	Aquatic	Unclassified	Marine	22341	114281	4000057	3563	0		1	0	1	1	1	1	4		4	1	3	1	1	1	0	0	1	0	0	0	0	2	1	0	1	0	0	0	0	0
Par mar 210 2561511089	2561511089	Actinobacteria	Actinomycetia	Micrococcales	Cellulomonadaceae	Paraoerskovia	Paraoerskovia marina	1122933	DSM 21750	Environmental	Aquatic	Oceanic	Marine	355132	1342356	2948319	2720	0		0	0	0	0	0	0	0		3	1	0	0	0	0	0	0	0	0	0	0	0	0	1	0	1	0	0	0	0	0
Par lit 229 2574179751	2574179751	Proteobacteria	Alphaproteobacteria	Sphingomonadales	Sphingomonadaceae	Parasphingorhabdus	Parasphingorhabdus litoris	1123271	DSM 22379	Environmental	Aquatic	Unclassified	Marine	33.51	126.52	3607795	3531	0		2	0	1	1	1	1	4		6	1	0	2	1	1	0	0	1	0	0	0	0	1	1	0	1	0	0	0	0	0
Par bac und 2693429852	2693429852	unclassified	unclassified	unclassified	unclassified	unclassified	Parcubacteria group bacterium JGI CrystG Apr02-2-I20	2505818	JGI CrystG Apr02-2-I20	Environmental	Aquatic	Unclassified	Freshwater	389383	-1101354	492293	525	0		0	0	0	0	0	0	0		0	0	0	0	0	0	0	0	0	0	0	0	0	0	0	0	0	0	0	0	0	0
Par bac und 2698536836	2698536836	unclassified	unclassified	unclassified	unclassified	unclassified	Parcubacteria group bacterium JGI CrystG Apr02-2-N10	2505821	JGI CrystG Apr02-2-N10	Environmental	Aquatic	Unclassified	Freshwater	389383	-1101354	265376	308	0		0	0	0	0	0	0	0		0	0	0	0	0	0	0	0	0	0	0	0	0	0	0	0	0	0	0	0	0	0
Par bac scd 2698536848	2698536848	unclassified	unclassified	unclassified	unclassified	unclassified	Parcubacteria group bacterium JGI CrystG Apr02-3-J13	2505825	JGI CrystG Apr02-3-J13	Environmental	Aquatic	Unclassified	Freshwater	389383	-1101354	395647	406	0		0	0	0	0	0	0	0		1	0	0	0	0	0	0	0	0	0	0	0	0	0	0	0	0	0	0	0	0	0
Par bac und 2698536799	2698536799	unclassified	unclassified	unclassified	unclassified	unclassified	Parcubacteria group bacterium JGI CrystG Apr02-3-L11	2505826	JGI CrystG Apr02-3-L11	Environmental	Aquatic	Unclassified	Freshwater	389383	-1101354	392902	456	0		0	0	0	0	0	0	0		0	0	0	0	0	0	0	0	0	0	0	0	0	0	0	0	0	0	0	0	0	0
Par bac und 2698536944	2698536944	unclassified	unclassified	unclassified	unclassified	unclassified	Parcubacteria group bacterium JGI CrystG Apr3-3-H12	2505838	JGI CrystG Apr3-3-H12	Environmental	Aquatic	Unclassified	Freshwater	389383	-1101354	249242	343	0		0	0	0	0	0	0	0		0	0	0	0	0	0	0	0	0	0	0	0	0	0	0	0	0	0	0	0	0	0
Par bac scd 2698536878	2698536878	unclassified	unclassified	unclassified	unclassified	unclassified	Parcubacteria group bacterium JGI CrystG Apr3-4-D19	2505841	JGI CrystG Apr3-4-D19	Environmental	Aquatic	Unclassified	Freshwater	389383	-1101354	512455	559	0		0	0	0	0	0	0	0		0	0	0	0	0	0	0	0	0	0	0	0	0	0	0	0	0	0	0	0	0	0
Par bac scd 2698537072	2698537072	unclassified	unclassified	unclassified	unclassified	unclassified	Parcubacteria group bacterium JGI CrystG Apr3-4-F13	2505843	JGI CrystG Apr3-4-F13	Environmental	Aquatic	Unclassified	Freshwater	389383	-1101354	274079	310	0		0	0	0	0	0	0	0		0	0	0	0	0	0	0	0	0	0	0	0	0	0	0	0	0	0	0	0	0	0
Par bac und 2698536867	2698536867	unclassified	unclassified	unclassified	unclassified	unclassified	Parcubacteria group bacterium JGI CrystG Apr3-4-H16	2505845	JGI CrystG Apr3-4-H16	Environmental	Aquatic	Unclassified	Freshwater	389383	-1101354	576551	680	0		0	0	0	0	0	0	0		0	0	0	0	0	0	0	0	0	0	0	0	0	0	1	0	0	0	0	0	0	0
Par bac und 2747842500	2747842500	unclassified	unclassified	unclassified	unclassified	unclassified	Parcubacteria group bacterium JGI MDM2 LBsed72-1-F12	2505849	JGI MDM2 LBsed72-1-F12	Environmental	Aquatic	Lake	Freshwater	537598	1079791	147395	184	0		0	0	0	0	0	0	0		1	0	0	0	0	0	0	0	0	0	0	0	0	0	0	0	0	0	0	0	0	0
Par bac und 2734482319	2734482319	Candidatus Parcubacteria	unclassified	unclassified	unclassified	unclassified	Parcubacteria bacterium JGI MDM2 ZSSED05-2-C22	2738714	JGI MDM2 ZSSED05-2-C22	Environmental	Aquatic	Sediment	Freshwater	349956	-986889	25664	34	0		0	0	0	0	0	0	0		0	0	0	0	0	0	0	0	0	0	0	0	0	0	0	0	0	0	0	0	0	0
Par bac scd 2264867144	2264867144	Candidatus Parcubacteria	unclassified	unclassified	unclassified	unclassified	Parcubacteria bacterium SCGC AAA010-E09	1046996	SCGC AAA010-E09	Environmental	Aquatic	Groundwater	Freshwater	44354886	-103763954	375352	407	0		0	0	0	0	0	0	0		0	0	0	0	0	0	0	0	0	0	0	0	0	0	0	0	0	0	0	0	0	0
Par ind 255 2828360735	2828360735	Proteobacteria	Alphaproteobacteria	Hyphomicrobiales	Parvibaculaceae	Parvibaculum	Parvibaculum indicum	562969	0	Environmental	Aquatic	Unclassified	Unclassified	0	0	4020083	3890	0		1	0	1	1	1	1	4		8	3	1	1	1	1	0	0	1	0	0	0	0	1	1	0	1	0	0	0	0	0
Pat bac und 2698536984	2698536984	unclassified	unclassified	unclassified	unclassified	unclassified	Patescibacteria group bacterium JGI CrystG Apr3-4-D15	2505862	JGI CrystG Apr3-4-D15	Environmental	Aquatic	Unclassified	Freshwater	389383	-1101354	168955	227	0		0	0	0	0	0	0	0		1	0	0	0	0	0	0	0	0	0	0	0	0	0	0	0	0	0	0	0	0	0
Ped dur 194 2728369744	2728369744	Bacteroidetes	Sphingobacteriia	Sphingobacteriales	Sphingobacteriaceae	Pedobacter	Pedobacter duraquae	425511	DSM 19034	Environmental	Aquatic	Unclassified	Freshwater	0	0	5288263	4743	0		0	0	0	0	0	0	0		5	2	0	0	0	0	0	0	0	0	0	0	0	1	1	0	2	0	0	0	0	0
Ped wes 196 2724679782	2724679782	Bacteroidetes	Sphingobacteriia	Sphingobacteriales	Sphingobacteriaceae	Pedobacter	Pedobacter westerhofensis	425512	DSM 19036	Environmental	Aquatic	Unclassified	Freshwater	0	0	6345322	5740	0		1	0	1	1	1	1	4		10	0	0	1	1	1	0	0	1	0	0	0	0	1	1	0	2	0	0	0	0	0
Pel bac scd 2737471738	2737471738	Proteobacteria	Alphaproteobacteria	Pelagibacterales	Pelagibacteraceae	Candidatus Pelagibacter	Candidatus Pelagibacter bacterium JGI 01_H11_1000m	2738610	JGI 01_H11_1000m	Environmental	Aquatic	Oceanic	Marine	238525	1567669	209236	232	0		0	0	0	0	0	0	0		0	0	0	0	0	0	0	0	0	0	0	0	0	0	0	0	0	0	0	0	0	0
Pel bac scd 2721755849	2721755849	Proteobacteria	Alphaproteobacteria	Pelagibacterales	Pelagibacteraceae	Candidatus Pelagibacter	Candidatus Pelagibacter sp. JGI 01_H21	2487387	JGI 01_H21	Environmental	Aquatic	Oceanic	Marine	226617	157977	1146258	1246	0		0	0	0	0	0	0	0		3	1	1	0	0	0	0	0	0	0	0	0	0	0	1	0	1	0	0	0	0	0
Pel bac scd 2721755982	2721755982	Proteobacteria	Alphaproteobacteria	Pelagibacterales	Pelagibacteraceae	Candidatus Pelagibacter	Candidatus Pelagibacter sp. JGI 01_I11	2487385	JGI 01_I11	Environmental	Aquatic	Oceanic	Marine	226617	1579972	648468	728	0		0	0	0	0	0	0	0		2	1	1	0	0	0	0	0	0	0	0	0	0	0	1	0	0	0	0	0	0	0
[truncated: 1,457 more rows]
[truncated: 1 more columns]

## Sheet: 3. Lookup_housekeeping
Function ID	taxon_oid	Phylum	Class	Order	Family	Genus	Species	NCBI Taxon ID	Strain	GOLD Ecosystem	GOLD Ecosystem Category	GOLD Ecosystem Subtype	GOLD Ecosystem Type	GOLD Sequencing Depth	Latitude	Longitude	Genome Size * assembled	Gene Count * assembled		Housekeeping at least 53 out of 55		KO:K19563	KO:K19563	KO:K00833	KO:K19563 &	KO:K01935 & KO:K00833	KO:K01012			KO:K00059	KO:K00208	KO:K00647	KO:K00652	KO:K00833	KO:K01012	KO:K01435	KO:K01906	KO:K01935	KO:K01942	KO:K01947	KO:K02169	KO:K02170	KO:K02372	KO:K03524	KO:K08351	KO:K09458	KO:K09789	KO:K16593	KO:K19560
[truncated: 2,782 more rows]
[truncated: 3 more columns]

[truncated: 5 more sheets: 4. Housekeeping atl 53, 5. B7 biosynthesis potential, 6. no double assignment, Info (genomes), Info (housekeeping genes)]
